# Supplementary material for: RETICULATA1 is a plastid-localized basic amino acid transporter
Source: Nat Plants. 2025 Aug 22;11(9):1890–902. doi: 10.1038/s41477-025-02080-z (PMC12449267; doi:10.1038/s41477-025-02080-z)
Supplement: Supplementary file 3 — Supplementary Tables 1–9 in one workbook with separate tabs. [file 41477_2025_2080_MOESM3_ESM.xlsx]

## Sheet: S1
Supplementary Table 1. Co-expression analysis of the gene encoding for aspartate kinase-homoserine dehydrogenase II (AT5G14060).
No	Gene	AGI	Supportability	Annotated function
1	ARC5	AT3G19720	0.1	P-loop containing nucleoside triphosphate hydrolases superfamily protein
2	CLA1	AT4G15560	0.001	Deoxyxylulose-5-phosphate synthase
3	VTC4	AT3G02870	0.01	Inositol monophosphatase family protein
4	AT1G44000	AT1G44000	0.001	STAY-GREEN-like protein
5	GDPD6	AT5G08030		PLC-like phosphodiesterases superfamily protein
6	AT1G74470	AT1G74470	0.001	Pyridine nucleotide-disulfide oxidoreductase family protein
7	CH1	AT1G44446	0.001	Pheophorbide a oxygenase family protein with Rieske 2Fe-2S domain-containing protein
8	AT4G37550	AT4G37550	0.1	Acetamidase/Formamidase family protein
9	AT4G18440	AT4G18440	0.01	L-Aspartase-like family protein
10	ASN2	AT5G65010		asparagine synthetase 2
11	ATH13	AT5G64940	0.001	ABC2 homolog 13
12	SIGA	AT1G64860	0.001	sigma factor A
13	AT5G39530	AT5G39530	0.001	hypothetical protein (DUF1997)
14	PSBP-2	AT2G30790	0.01	photosystem II subunit P-2
15	CYP709B3	AT4G27710		cytochrome P450: family 709: subfamily B: polypeptide 3
16	CAO	AT2G47450	0.001	chloroplast signal recognition particle component (CAO)
17	APT3	AT4G22570	0.1	adenine phosphoribosyl transferase 3
18	AT5G48490	AT5G48490	0.01	Bifunctional inhibitor/lipid-transfer protein/seed storage 2S albumin superfamily protein
19	AT5G61670	AT5G61670	0.01	orange protein
20	AT5G35970	AT5G35970	0.001	P-loop containing nucleoside triphosphate hydrolases superfamily protein
21	HCF107	AT3G17040	0.001	high chlorophyll fluorescent 107
22	BBX16	AT1G73870	0.001	B-box type zinc finger protein with CCT domain-containing protein
23	HEMA1	AT1G58290	0.001	Glutamyl-tRNA reductase family protein
24	AT2G34620	AT2G34620	0.001	Mitochondrial transcription termination factor family protein
25	AT3G23080	AT3G23080	0.1	Polyketide cyclase/dehydrase and lipid transport superfamily protein
26	QSOX1	AT1G15020	0.1	quiescin-sulfhydryl oxidase 1
27	AT5G57345	AT5G57345	0.001	transmembrane protein
28	RIBA3	AT5G59750	0.01	monofunctional riboflavin biosynthesis protein RIBA 3
29	AT5G44530	AT5G44530		Subtilase family protein
30	HDR	AT4G34350	0.001	4-hydroxy-3-methylbut-2-enyl diphosphate reductase
31	AT1G15830	AT1G15830		hypothetical protein
32	CHLM	AT4G25080	0.001	magnesium-protoporphyrin IX methyltransferase
33	ECIP1	AT4G24800	0.1	MA3 domain-containing protein
34	AT5G13770	AT5G13770	0.001	Pentatricopeptide repeat (PPR-like) superfamily protein
35	AT1G15290	AT1G15290	0.01	Tetratricopeptide repeat (TPR)-like superfamily protein
36	AAE14	AT1G30520	0.001	acyl-activating enzyme 14
37	AT3G59780	AT3G59780	0.001	Rhodanese/Cell cycle control phosphatase superfamily protein
38	AT4G12980	AT4G12980	0.1	Auxin-responsive family protein
39	GSTU18	AT1G10360	0.01	glutathione S-transferase TAU 18
40	TRM3	AT1G18620	0.01	LONGIFOLIA protein
41	AT2G42220	AT2G42220	0.001	Rhodanese/Cell cycle control phosphatase superfamily protein
42	AT2G42690	AT2G42690	0.01	alpha/beta-Hydrolases superfamily protein
43	ABCF5	AT5G64840	0.001	general control non-repressible 5
44	TRP1	AT5G59430	0.01	telomeric repeat binding protein 1
45	AT3G54460	AT3G54460	0.01	SNF2 domain-containing protein / helicase domain-containing protein / F-box family protein
46	AT5G64460	AT5G64460	0.1	Phosphoglycerate mutase family protein
47	AT1G08390	AT1G08390		recQ-mediated instability-like protein
48	LCD1/RE1	AT2G37860	0.1	reticulata-like protein: putative (DUF3411)
49	AT1G54820	AT1G54820	0.1	Protein kinase superfamily protein
50	CVL1	AT2G32010	0.1	CVP2 like 1

## Sheet: S2
Supplementary Table 2. Co-expression analysis of the gene encoding for aspartate kinase 2 (AT4G19710).
No	Gene	AGI	Supportability	Annotated function
1	AT-HF	AT4G26900	0.001	HIS HF
2	emb1027	AT4G26300	0.01	Arginyl-tRNA synthetase: class Ic
3	ADSS	AT3G57610	0.001	adenylosuccinate synthase
4	AT1G56050	AT1G56050	0.001	GTP-binding protein-like protein
5	ARC6	AT5G42480	0.001	Chaperone DnaJ-domain superfamily protein
6	AT3G58610	AT3G58610	0.001	ketol-acid reductoisomerase
7	IMD3	AT1G31180	0.001	isopropylmalate dehydrogenase 3
8	EDD1	AT3G48110	0.001	glycine-tRNA ligase
9	GYRB1	AT3G10270	0.001	DNA gyrase subunit B
10	OEP80	AT5G19620	0.001	outer envelope protein of 80 kDa
11	OVA2	AT5G49030	0.001	tRNA synthetase class I (I: L: M and V) family protein
12	emb2004	AT1G10510	0.001	RNI-like superfamily protein
13	AT3G23940	AT3G23940	0.001	dehydratase family
14	EMB3144	AT5G64580	0.001	AAA-type ATPase family protein
15	OVA1	AT3G55400	0.001	methionyl-tRNA synthetase / methionine-tRNA ligase / MetRS (cpMetRS)
16	AT2G35040	AT2G35040	0.001	AICARFT/IMPCHase bienzyme family protein
17	HDH	AT5G63890	0.001	histidinol dehydrogenase
18	FtsHi1	AT4G23940	0.001	FtsH extracellular protease family
19	LCD1/RE1	AT2G37860	0.1	reticulata-like protein: putative (DUF3411)
20	TIC110	AT1G06950	0.001	translocon at the inner envelope membrane of chloroplasts 110
21	AT5G10920	AT5G10920	0.001	L-Aspartase-like family protein
22	PUR4	AT1G74260	0.001	purine biosynthesis 4
23	CPN60A	AT2G28000	0.001	chaperonin-60alpha
24	GR	AT3G54660	0.01	glutathione reductase
25	AT1G75210	AT1G75210	0.001	HAD-superfamily hydrolase: subfamily IG: 5'-nucleotidase
26	SPP	AT5G42390	0.001	Insulinase (Peptidase family M16) family protein
27	IMS1	AT1G74040	0.01	2-isopropylmalate synthase 1
28	CARA	AT3G27740	0.001	carbamoyl phosphate synthetase A
29	AT1G12800	AT1G12800	0.001	Nucleic acid-binding: OB-fold-like protein
30	AT2G13440	AT2G13440	0.001	glucose-inhibited division family A protein
31	OMR1	AT3G10050	0.001	L-O-methylthreonine resistant 1
32	AT2G19940	AT2G19940	0.001	Putative N-acetyl-gamma-glutamyl-phosphate reductase
33	CARB	AT1G29900	0.001	carbamoyl phosphate synthetase B
34	ATXR2	AT3G21820	0.1	histone-lysine N-methyltransferase ATXR2
35	FTSH12	AT1G79560	0.001	FTSH protease 12
36	PUR7	AT3G21110	0.01	purin 7
37	PAB4	AT2G23350	0.001	poly(A) binding protein 4
38	ILA	AT1G64790	0.001	ILITYHIA
39	AT4G36390	AT4G36390	0.001	Methylthiotransferase
40	AT4G24830	AT4G24830	0.001	arginosuccinate synthase family
41	TOC75-III	AT3G46740	0.001	translocon at the outer envelope membrane of chloroplasts 75-III
42	CRTISO	AT1G06820	0.01	carotenoid isomerase
43	NS1	AT4G17300	0.001	Class II aminoacyl-tRNA and biotin synthetases superfamily protein
44	MS3	AT5G20980	0.1	methionine synthase 3
45	FTSZ2-2	AT3G52750	0.01	Tubulin/FtsZ family protein
46	GYRA	AT3G10690	0.001	DNA GYRASE A
47	AT1G14810	AT1G14810	0.001	semialdehyde dehydrogenase family protein
48	SRS	AT1G11870	0.001	Seryl-tRNA synthetase
49	AT4G16155	AT4G16155	0.001	dihydrolipoamide dehydrogenase
50	DEG10	AT5G36950	0.001	DegP protease 10

## Sheet: S3
Supplementary Table 3. Co-expression analysis of the gene encoding for RE1 (AT2G37860).
No	Gene	AGI	Supportability	Annotated function
1	AK-HSDH II	AT4G19710	0.001	aspartate kinase-homoserine dehydrogenase ii
2	DEG10	AT5G36950	0.001	DegP protease 10
3	AT5G10920	AT5G10920	0.001	argininosuccinate lyase
4	ADSS	AT3G57610	0.001	adenylosuccinate synthase
5	PAB4	AT2G23350	0.001	poly(A) binding protein 4
6	CARA	AT3G27740	0.001	carbamoyl phosphate synthetase A
7	AT4G28360	AT4G28360	0.001	Ribosomal protein L22p/L17e family protein
8	PUR5	AT3G55010	0.001	phosphoribosylformylglycinamidine cyclo-ligase: chloroplast / phosphoribosyl-aminoimidazole synthetase
9	AT4G30020	AT4G30020	0.001	PA-domain containing subtilase family protein
10	CJD1	AT1G08640	0.001	Chloroplast J-like domain 1
11	AT5G12150	AT5G12150	0.1	Rho GTPase activation protein (RhoGAP) with PH domain-containing protein
12	ORC4	AT2G01120	0.001	origin recognition complex subunit 4
13	AT4G25740	AT4G25740	0.001	RNA binding Plectin/S10 domain-containing protein
14	AT3G52170	AT3G52170	0.001	DNA binding protein
15	LYSA2	AT5G11880	0.001	Pyridoxal-dependent decarboxylase family protein, Diaminopimelate decarboxylase 2
16	STRS2	AT5G08620	0.001	DEA(D/H)-box RNA helicase family protein
17	NRP1	AT1G74560	0.001	NAP1-related protein 1
18	AT3G20790	AT3G20790	0.01	NAD(P)-binding Rossmann-fold superfamily protein
19	ARC6	AT5G42480	0.001	Chaperone DnaJ-domain superfamily protein
20	AT2G39020	AT2G39020	0.01	Acyl-CoA N-acyltransferases (NAT) superfamily protein
21	DRG1	AT1G17470	0.01	developmentally regulated G-protein 1
22	AT1G04590	AT1G04590	0.1	PPR containing-like protein
23	mtACP3	AT5G47630	0.1	mitochondrial acyl carrier protein 3
24	AT3G01790	AT3G01790	0.001	Ribosomal protein L13 family protein
25	PUR7	AT3G21110	0.01	purin 7
26	APS2	AT1G19920	0.01	plastid ATP sulfurylase
27	AT3G59670	AT3G59670	0.001	elongation factor
28	APO2	AT5G57930	0.001	APO RNA-binding protein (DUF794)
29	RPS11-BETA	AT5G23740	0.001	ribosomal protein S11-beta
30	CARAB-AK-LYS	AT5G14060	0.01	Aspartokinase 2
31	LYSA1	AT3G14390	0.001	Diaminopimelate decarboxylase 1
32	AT3G54470	AT3G54470	0.01	uridine 5'-monophosphate synthase / UMP synthase (PYRE-F) (UMPS)
33	ROC2	AT3G56070	0.001	rotamase cyclophilin 2
34	RPS10B	AT5G41520	0.001	RNA binding Plectin/S10 domain-containing protein
35	SHM3	AT4G32520	0.001	serine hydroxymethyltransferase 3
36	AT5G60670	AT5G60670	0.001	Ribosomal protein L11 family protein
37	AT1G63980	AT1G63980	0.01	D111/G-patch domain-containing protein
38	AT1G57720	AT1G57720	0.001	Translation elongation factor EF1B: gamma chain
39	AT3G45030	AT3G45030	0.001	Ribosomal protein S10p/S20e family protein
40	OTC	AT1G75330	0.001	ornithine carbamoyltransferase
41	AT5G02960	AT5G02960	0.001	Ribosomal protein S12/S23 family protein
42	AT3G11120	AT3G11120	0.01	Ribosomal protein L41 family
43	AT5G19510	AT5G19510	0.001	Translation elongation factor EF1B/ribosomal protein S6 family protein
44	PUR4	AT1G74260	0.001	purine biosynthesis 4
45	BCAT3	AT3G49680	0.01	branched-chain aminotransferase 3
46	AT5G16070	AT5G16070	0.001	TCP-1/cpn60 chaperonin family protein
47	AT4G39470	AT4G39470	0.001	Tetratricopeptide repeat (TPR)-like superfamily protein
48	PLR1	AT5G53580	0.001	NAD(P)-linked oxidoreductase superfamily protein, plastidic pyridoxal reductase
49	PPD5	AT5G11450	0.001	PsbP domain protein (Mog1/PsbP/DUF1795-like photosystem II reaction center PsbP family protein)
50	PRH75	AT5G62190	0.001	DEAD box RNA helicase (PRH75)

## Sheet: S4
Supplementary Table 4. Relative amino acid content per mg fresh weight of wildtype, RE1 and RER1 knockout seedlings, and the RE1 OEX lines.
Compound	Col-0	re-6	re-6 OEX1	re-6 OEX2	rer1-1	rer1-2	rer1-3
Alanine	93.75 ± 22.6(a)	127.19 ± 9.86(a)	100.88 ± 15.64(a)	107.61 ± 25.33(a)	117.29 ± 47.19(a)	133.66 ± 21.58(a)	138.2 ± 6.01(a)
Arginine	18774.89 ± 2202.08(bc)	7985.16 ± 1048.06(a)	18489.23 ± 1658.58(bc)	22922.36 ± 1693.28(b)	18242.15 ± 3077.9(bc)	16986.08 ± 1677.7(c)	15894.24 ± 3335.96(c)
Aminoadipate	9.08 ± 1.43(cd)	3.51 ± 0.24(a)	8.36 ± 0.93(bcd)	9.73 ± 1.75(c)	6.13 ± 0.59(ab)	6.75 ± 1(bd)	7.6 ± 1.3(bcd)
Asparagine	275.39 ± 31.49(c)	211.79 ± 22.55(ab)	229.76 ± 24.83(ac)	242.19 ± 48.61(ac)	158.38 ± 20.5(b)	166.64 ± 8.79(b)	160.33 ± 15.08(b)
Aspartate	80.54 ± 21.68(a)	97.97 ± 7.44(a)	87.55 ± 30.52(a)	91.16 ± 19.51(a)	84.29 ± 36.54(a)	106.49 ± 18.87(a)	122.28 ± 17.91(a)
Citrulline	284.92 ± 40.03(c)	132.85 ± 12.45(a)	318.14 ± 25.76(bc)	378.5 ± 61.75(b)	344.98 ± 47.69(bc)	383.7 ± 24.76(b)	373.05 ± 11.48(b)
Cysteine	0.01 ± 0.01(a)	0.01 ± 0(a)	0.02 ± 0.01(a)	0.01 ± 0.01(a)	0.02 ± 0.01(a)	0.02 ± 0.01(a)	0.01 ± 0(a)
Glutamate	236.91 ± 40.63(a)	221.31 ± 28.15(a)	301.2 ± 36.86(a)	258.81 ± 20.91(a)	254.28 ± 51.51(a)	302.84 ± 38.03(a)	306.32 ± 88.44(a)
Glutamine	6476.2 ± 637.54(a)	6759.39 ± 322.62(a)	6341.79 ± 453.3(a)	6392.59 ± 481.56(a)	5598.18 ± 638.89(a)	6683.03 ± 241.53(a)	6551.07 ± 827.52(a)
Glycine	57.16 ± 9.63(b)	36.77 ± 7.32(a)	29.98 ± 6.82(a)	40.66 ± 11.25(ab)	35.57 ± 1.89(a)	27.35 ± 1.23(a)	34.57 ± 8.91(a)
Histidine	879.57 ± 101.8(cd)	639.72 ± 97.08(a)	1333.02 ± 141.39(b)	1038.63 ± 47.76(c)	817.58 ± 56.11(ad)	906.16 ± 73.51(cd)	875.88 ± 127.23(cd)
Homoserine	179.2 ± 12.38(a)	176.15 ± 8.05(a)	194.15 ± 15.15(a)	201.2 ± 17.64(a)	185.86 ± 15.57(a)	195.57 ± 7.04(a)	201.84 ± 19.74(a)
Hydroxyproline	7.4 ± 1.89(a)	10.09 ± 5.76(a)	6.65 ± 5.76(a)	11.55 ± 5.65(a)	6.69 ± 2.77(a)	5.22 ± 3.31(a)	4.56 ± 3.26(a)
Isoleucine	109.05 ± 8.34(ac)	104.92 ± 10.4(a)	140.47 ± 7.99(abc)	140.03 ± 20.41(abc)	129.74 ± 19.91(b)	153.49 ± 20.59(bc)	146.98 ± 21.05(ac)
Leucine	86.68 ± 11.01(a)	79.97 ± 9.11(a)	91.56 ± 9.43(a)	90.87 ± 24.45(a)	84.83 ± 12.21(a)	99.97 ± 14.68(a)	96.45 ± 9.39(a)
Lysine	25.06 ± 3.59(c)	15.57 ± 1.44(a)	58.1 ± 11.92(b)	48 ± 1.49(b)	29.88 ± 2(c)	33.74 ± 2.99(c)	34.39 ± 9.17(c)
Methionine	1.58 ± 0.54(ab)	0.94 ± 0.36(a)	1.67 ± 0.64(ab)	1.83 ± 0.41(ab)	1.6 ± 0.62(ab)	2.67 ± 0.33(b)	2.04 ± 0.44(ab)
Ornithine	72.75 ± 22.48(c)	11.78 ± 2.65(a)	88.39 ± 11.12(bc)	121.39 ± 10.93(b)	99.78 ± 23.89(bc)	93.82 ± 14.47(bc)	93.69 ± 31.74(bc)
Phenylalanine	129.71 ± 14.9(a)	106.55 ± 9.53(a)	428.16 ± 30.85(b)	281.79 ± 32.24(c)	143.95 ± 11.96(ad)	181.87 ± 18.86(d)	145.27 ± 20.55(ad)
Phenylserine	0.66 ± 0.41(a)	0.49 ± 0.4(a)	0.89 ± 0.14(a)	0.72 ± 0.47(a)	0.51 ± 0.39(a)	0.86 ± 0.16(a)	0.53 ± 0.29(a)
Pipecolic acid	2.35 ± 0.37(a)	2.47 ± 0.66(a)	5.73 ± 0.97(b)	3.07 ± 0.41(a)	3.42 ± 0.77(ac)	4.28 ± 0.4(abc)	5.2 ± 1.85(bc)
Proline	774.98 ± 124.47(b)	1078.53 ± 87.34(ab)	1251.61 ± 216.81(a)	818.58 ± 183.85(ab)	1016.51 ± 146.27(ab)	1083.66 ± 150.62(ab)	1234.41 ± 307.71(a)
Serine	335.36 ± 77.38(a)	350.43 ± 53.81(a)	239.56 ± 71.31(ab)	343.64 ± 33.38(a)	256.37 ± 65.97(ab)	201.03 ± 26.72(b)	252.33 ± 36.14(ab)
Threonine	30.48 ± 2.55(a)	29.91 ± 1.84(a)	33.1 ± 3.28(a)	34.17 ± 2.39(a)	31.31 ± 2.55(a)	33.39 ± 1.58(a)	35.06 ± 3.93(a)
Tryptophane	5.85 ± 0.66(d)	3.21 ± 0.41(a)	15.4 ± 1.72(b)	9.9 ± 1.76(c)	4.9 ± 0.04(ad)	5.95 ± 0.97(d)	5.07 ± 0.42(ad)
Tyrosine	1.19 ± 0.12(ab)	1.01 ± 0.14(a)	1.66 ± 0.19(b)	1.54 ± 0.27(b)	1.29 ± 0.18(ab)	1.44 ± 0.21(ab)	1.54 ± 0.19(b)
Valine	57.42 ± 8.68(a)	64.92 ± 8.01(a)	64.99 ± 5.22(a)	59.78 ± 6.3(a)	63.13 ± 12.05(a)	69.27 ± 9.48(a)	67.44 ± 2.65(a)

## Sheet: S5
Supplementary Table 5. Relative amino acid content per mg fresh weight of wildtype, RE1 and RER1 knockout rosettes, and the RE1 OEX lines.
Compound	Col-0	re-6	re-6 OEX1	re-6 OEX2	rer1-1	rer1-2	rer1-3
Alanine	243.59 ± 47.42(c)	431.55 ± 68.09(a)	194.9 ± 18.19(bc)	194.1 ± 23.55(bc)	150.93 ± 17.19(b)	167.4 ± 29.68(bc)	180.97 ± 39.42(bc)
Aminoadipate	3.5 ± 1.69(a)	2.31 ± 0.41(a)	4.09 ± 1.46(a)	4.75 ± 1.94(a)	3.05 ± 1.6(a)	2.29 ± 0.43(a)	2.85 ± 0.87(a)
Arginine	3065.72 ± 901.35(ab)	1118.22 ± 315.37(a)	2944.35 ± 1519.28(a)	4575.66 ± 1075.08(b)	2639.68 ± 216.1(ab)	2816.61 ± 823.43(ab)	2890.75 ± 1097.42(ab)
Asparagine	181.54 ± 16.5(b)	233.9 ± 23.13(a)	198.83 ± 13.73(ab)	220.91 ± 17.16(ab)	179.24 ± 14.69(b)	193.75 ± 9.83(ab)	208.18 ± 35.85(ab)
Aspartate	184.01 ± 21.03(c)	247.19 ± 21.26(a)	215.56 ± 19.38(abc)	233.83 ± 20.29(ab)	196.21 ± 11.58(bc)	202.16 ± 12.76(abc)	221.96 ± 34.01(abc)
Citrulline	624.08 ± 142.65(b)	220.24 ± 11.91(a)	633.69 ± 169.51(b)	816.22 ± 65.21(b)	683.21 ± 68.39(b)	693.01 ± 146.95(b)	743.37 ± 104.82(b)
Cysteine	0.02 ± 0.01(a)	0.03 ± 0.02(a)	0.04 ± 0.02(a)	0.02 ± 0.01(a)	0.04 ± 0.02(a)	0.02 ± 0.01(a)	0.04 ± 0.03(a)
Glutamate	635.3 ± 72.57(b)	833.14 ± 25.44(a)	767.38 ± 59.56(ab)	820.17 ± 64.39(a)	647.99 ± 35.53(b)	690.31 ± 27.66(ab)	738.78 ± 105.67(ab)
Glutamine	6918.47 ± 260.73(c)	8856.44 ± 1312.62(ab)	8829 ± 390.95(ab)	9803.95 ± 581.11(a)	7427.6 ± 819.24(bc)	8026.11 ± 134.56(abc)	8685.78 ± 1062.27(abc)
Glycine	9.93 ± 2.75(a)	6.88 ± 1.35(a)	9.19 ± 1.94(a)	10.07 ± 0.74(a)	7.66 ± 1.3(a)	9.15 ± 3.38(a)	9.99 ± 2(a)
Histidine	569.68 ± 124.97(b)	820.31 ± 81.93(a)	592.01 ± 45.19(b)	676.26 ± 72.61(ab)	524.62 ± 42.25(b)	519.83 ± 59.73(b)	573.56 ± 148.07(b)
Homoserine	278.34 ± 33.24(b)	329.04 ± 11.91(ab)	314.39 ± 33.85(ab)	357.9 ± 36.46(a)	280.05 ± 24.2(b)	281.13 ± 21.6(ab)	312.41 ± 45.06(ab)
Hydroxyproline	1.34 ± 0.93(a)	2.22 ± 0.55(a)	3.89 ± 1.94(a)	3.37 ± 1.18(a)	5.51 ± 4.17(a)	1.68 ± 0.67(a)	2.18 ± 0.93(a)
Isoleucine	303.71 ± 78.2(b)	491.95 ± 18.48(a)	325.79 ± 37.36(b)	340.78 ± 29.77(b)	304.8 ± 24.56(b)	297.62 ± 20.72(b)	330.74 ± 73.66(b)
Leucine	74.41 ± 13.32(b)	120.88 ± 4.88(a)	80.69 ± 10.45(b)	87.23 ± 12.55(b)	77.6 ± 5.72(b)	71.66 ± 3.06(b)	82.11 ± 18.32(b)
Lysine	18.11 ± 2.63(ac)	13.87 ± 2.82(a)	26.06 ± 8.07(bc)	33.24 ± 3.9(b)	20.85 ± 1.46(ac)	19.4 ± 1.57(ac)	21.34 ± 4.02(a\c)
Methionine	1.28 ± 0.98(a)	3.82 ± 2.8(a)	3.9 ± 1.73(a)	1.43 ± 1.03(a)	2.17 ± 1.87(a)	3.19 ± 0.4(a)	2.46 ± 0.77(a)
Ornithine	24.96 ± 9.19(ab)	7.54 ± 1.62(a)	20.99 ± 8.71(ab)	36.36 ± 13.11(b)	31.48 ± 6.72(b)	33.19 ± 13.95(b)	34.28 ± 7.9(b)
Phenylalanine	213.7 ± 34.24(a)	194.09 ± 19.15(a)	183.31 ± 10.39(a)	199.01 ± 5.89(a)	172.24 ± 15.37(a)	170.53 ± 7.94(a)	193.51 ± 46.17(a)
Phenylserine	0.37 ± 0.13(ae)	0.29 ± 0.14(a)	0.84 ± 0.06(bc)	1 ± 0.06(b)	0.56 ± 0.09(de)	0.65 ± 0.1(cd)	0.83 ± 0.15(bc)
Pipecolic acid	24.44 ± 21.22(a)	13.03 ± 3.49(a)	33.92 ± 15.6(a)	34.45 ± 23.61(a)	7.62 ± 1.86(a)	6.65 ± 1.79(a)	9.08 ± 0.7(a)
Proline	2294.86 ± 232.76(b)	8432.86 ± 2752.02(a)	3741.24 ± 1125.49(b)	3626.28 ± 1205.83(b)	2952.82 ± 1059.82(b)	2182.75 ± 736.68(b)	2908.25 ± 744.91(b)
Serine	163.38 ± 19.92(b)	225.11 ± 7.88(a)	188.56 ± 9.78(ab)	216.44 ± 20.39(a)	156.56 ± 11.11(b)	166.08 ± 0.39(b)	177.79 ± 27.78(b)
Threonine	48.43 ± 5.94(a)	57.03 ± 2.27(a)	55.16 ± 7.47(a)	61.95 ± 6.68(a)	48.75 ± 4.63(a)	49.05 ± 3.96(a)	54.77 ± 7.82(a)
Tryptophane	5.25 ± 0.76(a)	6.03 ± 0.34(a)	5.01 ± 0.55(a)	5.26 ± 0.27(a)	4.84 ± 0.7(a)	4.74 ± 0.25(a)	5.16 ± 1.44(a)
Tyrosine	0.66 ± 0.15(b)	0.9 ± 0.09(ab)	0.97 ± 0.09(ab)	1.1 ± 0.19(a)	0.99 ± 0.25(ab)	0.83 ± 0.06(ab)	0.94 ± 0.25(ab)
Valine	69.97 ± 11.28(b)	151.94 ± 9.66(a)	76.9 ± 7.47(b)	78.54 ± 7.16(b)	69.71 ± 5.74(b)	67.88 ± 1.74(b)	75.68 ± 17.05(b)

## Sheet: S6
Supplementary Table 6. Relative amino acid content in isolated chloroplasts of Col-0 and re-6.
Molecule	Col-0	re-6
Ala	0.094 ± 0.037(a)	0.102 ± 0.021(a)
Arg	131.24 ± 58.452(a)	25.798 ± 11.302(b)
Asn	11.764 ± 7.11(a)	12.888 ± 5.169(a)
Asp	0.313 ± 0.175(a)	0.438 ± 0.061(a)
Citr	28.407 ± 11.559(a)	8.182 ± 1.659(b)
GABA	58.89 ± 23.18(a)	47.473 ± 13.281(a)
Gln	387.527 ± 214.105(a)	444.965 ± 136.984(a)
Glu	9.106 ± 5.598(a)	8.796 ± 2.994(a)
Gly	0.026 ± 0.01(a)	0.024 ± 0.005(a)
His	5.287 ± 2.524(a)	3.855 ± 0.954(a)
Ile	0.082 ± 0.022(a)	0.068 ± 0.017(a)
Leu	0.053 ± 0.024(a)	0.045 ± 0.014(a)
Lys	8.51 ± 3.66(a)	5.35 ± 2.132(a)
Met	0.007 ± 0.009(a)	0.006 ± 0.006(a)
Orn	31.461 ± 8.622(a)	9.061 ± 3.544(b)
Phe	0.054 ± 0.017(a)	0.047 ± 0.011(a)
Pro	15.196 ± 6.903(a)	18.63 ± 2.409(a)
Ser	0.42 ± 0.201(a)	0.377 ± 0.065(a)
Trp	0.266 ± 0.103(a)	0.21 ± 0.055(a)
Tyr	1.867 ± 0.753(a)	1.255 ± 0.48(a)

## Sheet: S7
Supplementary Table 7. Lys treatment data set.
Metabolite	Isotopologue	Col-0				re-6				Col-0 + 4 mM 15NH4Cl				re-6 + 4 mM 15NH4Cl				Col-0 + 1 mM Lys				re-6 + 1 mM Lys				Col-0 + 4 mM 15NH4Cl + 1 mM Lys				re-6 + 4 mM 15NH4Cl + 1 mM Lys
		Replicate 1	Replicate 2	Replicate 3	Replicate 4	Replicate 1	Replicate 2	Replicate 3	Replicate 4	Replicate 1	Replicate 2	Replicate 3	Replicate 4	Replicate 1	Replicate 2	Replicate 3	Replicate 4	Replicate 1	Replicate 2	Replicate 3	Replicate 4	Replicate 1	Replicate 2	Replicate 3	Replicate 4	Replicate 1	Replicate 2	Replicate 3	Replicate 4	Replicate 1	Replicate 2	Replicate 3	Replicate 4
Ala	[M]+	0.350963	0.380638	0.337977	0.392195	0.483379	0.549135	0.59205	0.586501	0.531782	0.461611	0.520459	0.486198	0.570927	0.53138	0.519697	0.531233	0.564718	0.569891	0.568786	0.643288	0.929774	1.00561	0.953829	0.893872	0.634681	0.765902	0.749345	0.747042	0.862529	0.860474	0.828854	0.908166
Ala	[M+1]+	0	3.364e-05	6.819e-05	0	0.00108215	0.00054985	0	0.00014748	0.148092	0.12295	0.144606	0.134609	0.150669	0.147011	0.140636	0.140691	0	0.00029861	0	0	0	0	0	0.00023906	0.166272	0.202471	0.19234	0.196672	0.230785	0.221982	0.216703	0.236432
Arg	[M]+	24.8771	24.8332	24.0868	25.2075	12.8435	16.9448	14.6604	18.0018	20.6462	18.7979	17.4408	17.2651	13.3787	13.7073	13.6085	12.4273	34.0515	26.7981	24.7498	30.4899	6.06923	7.59474	7.72308	6.74412	18.6332	18.1172	19.0473	20.1118	6.66779	6.16227	6.43999	7.93781
Arg	[M+1]+	0.0413004	0.0501723	0.0467451	0.0225266	0.011851	0.0389707	0.0157553	0.0629713	6.54046	5.89356	5.68712	5.78409	4.42841	4.29744	4.54131	4.0441	0.0181342	0.0536324	0.0186319	0.0314413	0.01586	0.00699917	0.0208154	0.0290537	5.93913	6.07255	6.03701	6.66485	1.34567	1.2176	1.28466	1.51329
Arg	[M+1b]+	0	0	0	0	0	0	0	0	1.94995	1.77627	1.69487	1.59226	1.35311	1.33047	1.37679	1.23653	0	0	0	0	0	0	0	0	1.67017	1.78123	1.87302	2.0079	0.362321	0.391661	0.407064	0.437494
Arg	[M+2]+	0	0	0	0	0	0	0	0	1.67629	1.46785	1.43631	1.34308	1.243	1.25417	1.17278	1.1069	0	0	0	0	0	0	0	0	1.3328	1.37148	1.41597	1.55002	0.296265	0.27968	0.279637	0.353016
Arg	[M+2b]+	0	0	0	0	0	0	0	0	1.44047	1.23542	1.18942	1.14887	1.06046	1.00231	1.05265	0.935181	0	0	0	0	0	0	0	0	1.16505	1.16892	1.22269	1.29447	0.256539	0.232005	0.255662	0.296475
Arg	[M+3]+	0	0	0	0	0	0	0	0	0.139928	0.122414	0.109474	0.109608	0.103874	0.0980499	0.104308	0.0961419	0	0	0	0	0	0	0	0	0.0951612	0.104388	0.106649	0.111983	0.019944	0.0199753	0.0218253	0.02427
Arg	[M+3b]+	0	0	0	0	0	0	0	0	0.406255	0.396047	0.344439	0.35518	0.344012	0.327501	0.33493	0.299632	0	0	0	0	0.00012943	0	0	3.112e-05	0.333484	0.340351	0.346036	0.360433	0.072232	0.067877	0.0688097	0.0812695
Arg	[M+4]+	0	9.306e-05	0	0	0	8.378e-05	0	0.00012026	0.028908	0.0258583	0.0269342	0.0229163	0.0242314	0.0242106	0.0227678	0.0245621	0	0	0	0	0	0	0	1.733e-05	0.0218007	0.0220741	0.0211933	0.0236939	0.00491532	0.00462527	0.00486836	0.00575671
Asn	[M]+	0.628817	0.705741	0.631398	0.684203	1.02638	1.12702	1.0611	1.21258	0.581288	0.528829	0.558363	0.537617	0.901088	0.866392	0.828178	0.8298	0.981563	0.908902	0.865017	1.04605	1.72204	1.95156	1.88245	1.69428	0.681998	0.763609	0.774252	0.792991	1.33058	1.21394	1.25741	1.3811
Asn	[M+1]+	0	0	0	0	0	0	0	0	0.112629	0.104614	0.111244	0.102484	0.179952	0.164022	0.158606	0.159457	0	0	0	0	0	0	0	0	0.125999	0.146412	0.141854	0.145649	0.264798	0.235841	0.242175	0.272573
Asp	[M]+	0.0614283	0.0724112	0.0555771	0.0730581	0.110204	0.120255	0.13282	0.142364	0.0871233	0.0767398	0.092659	0.0863072	0.119341	0.108964	0.105822	0.112284	0.120552	0.119078	0.116883	0.137032	0.16108	0.181829	0.189587	0.164848	0.0788207	0.100738	0.103416	0.102343	0.132314	0.135127	0.118441	0.137187
Asp	[M+1]+	0	0	0	0	0	0	0	0	0.0170047	0.0158808	0.0172673	0.0158599	0.0202177	0.0187102	0.0217837	0.0199864	0	0	0	0	0	0	0	0	0.0170319	0.0186931	0.0181078	0.0212527	0.0242489	0.0241999	0.025658	0.0277461
Citr	[M]+	1.67907	1.90634	1.69337	2.04767	1.06855	1.14705	1.25169	1.32034	1.39185	1.19824	1.3472	1.33908	0.81151	0.753598	0.755769	0.774363	2.64597	2.64632	2.74408	3.12626	0.729924	0.784031	0.735954	0.697328	1.39051	1.60421	1.59926	1.67633	0.476032	0.470758	0.443344	0.518456
Citr	[M+1]+	0.00305103	0	0.00240608	0.00222831	0.00027249	0.00221613	5.8e-06	0	0.731198	0.637208	0.756978	0.702451	0.447625	0.409605	0.418927	0.427412	0.00532134	0.00602334	0.00289931	0.00264599	0.00015435	5.219e-05	0.00042556	0.00057724	0.695603	0.847216	0.79584	0.832106	0.210182	0.220808	0.201975	0.230295
Citr	[M+1b]+	0	0	0	0	0	0	0	0	0.306424	0.26506	0.321423	0.294085	0.192037	0.17322	0.178533	0.173991	0	0	0	0	0	0	0	0	0.301543	0.359998	0.355029	0.341979	0.088917	0.100499	0.0911458	0.0993238
Glu	[M]+	2.66332	3.10359	2.93558	3.33899	4.41669	5.01981	4.92863	5.6548	3.87348	3.54019	3.30411	3.49242	4.73859	4.38139	4.38245	4.33714	5.43938	5.23616	5.11163	5.98981	6.28404	7.24918	7.00658	6.27655	3.46411	3.91227	3.81086	3.85926	5.76281	5.18072	5.43549	5.8662
Glu	[M+1]+	0	0	0	0	0	0	0	0	0.412672	0.374188	0.441286	0.321202	0.524407	0.500552	0.426971	0.503245	0	0	0	0	0	0	0	0	0.321918	0.393346	0.356417	0.389819	0.54578	0.517426	0.440602	0.583358
Gln	[M]+	26.8995	31.0975	28.8017	31.8974	44.4507	49.6664	41.026	56.5791	25.0128	25.2595	23.4886	23.1238	37.3521	33.7996	32.4122	32.3622	49.7815	42.512	39.6017	49.19	58.3144	67.6986	67.4647	56.8995	29.313	31.8304	34.1538	33.7821	54.4866	42.729	50.7374	53.6713
Gln	[M+1]+	0.345043	0.415779	0.401272	0.419696	0.581504	0.691778	0.498113	0.778891	14.1599	13.9307	12.9867	13.1687	19.8392	18.5637	17.6596	17.2087	0.603408	0.553657	0.503693	0.681037	0.839759	1.0689	1.03599	0.872835	15.2298	16.2891	17.7293	16.8548	27.0109	21.5107	25.8231	26.8174
Gln	[M+1b]+	0	0	0	0	0	0	0	0	6.47877	6.49872	6.07004	6.24712	9.20432	8.37527	8.07718	7.84169	0	0	0	0	0	0.013366	0	0	7.02631	7.82919	8.17854	8.09481	12.3552	10.5764	12.2012	12.5285
Ile	[M]+	0.609016	0.624193	0.56648	0.620889	0.797211	0.880306	0.907781	0.966444	0.636017	0.573566	0.625684	0.585218	0.720867	0.716842	0.669961	0.699019	0.678949	0.651079	0.632653	0.743124	1.17553	1.38908	1.31734	1.18715	0.461817	0.554263	0.57395	0.586695	0.792448	0.730609	0.768916	0.767592
Ile	[M+1]+	0	0	0	0	0	0	0	0	0.0336919	0.0335571	0.0339701	0.0316391	0.0449358	0.041421	0.0429143	0.0413105	0	0	0	0	0	0	0	0	0.0220646	0.0240797	0.0272439	0.0286991	0.0487152	0.0393322	0.0421669	0.0436932
Lys	[M]+	0.0860706	0.10505	0.0937869	0.103199	0.0581799	0.0695634	0.0609587	0.06619	0.0928144	0.076697	0.0875527	0.0823618	0.0768314	0.0712243	0.0747023	0.0741694	4.42538	4.03506	3.94712	4.43029	8.87912	9.81405	9.78071	8.85915	3.09832	3.53797	3.51108	3.58802	8.72597	8.38964	8.43359	10.2903
Lys	[M+1]+	0	0	0	0	0	0	0	0	0.00210327	0.0026803	0.00292713	0.00208925	0.00121638	0.000471	0	0.00027306	0	0	0	0	0	0	0	0	0	0	0	0	0	0	0	0
Lys	[M+2]+	0	0	7.78e-06	0	0	0	0	0	0	0	0	0	0	0	0	0	0	0	0	0	0	0	0	0	0.00052192	0.00054754	3.699e-05	0.00026944	0	0	0	0.00037079
Met	[M]+	0.0188593	0.0199257	0.016803	0.0196949	0.0219931	0.0244898	0.0250108	0.0259239	0.0212292	0.019135	0.0212717	0.0196629	0.0206838	0.0193938	0.0183686	0.0185724	0.027874	0.0276514	0.0266232	0.0318384	0.0235642	0.0260114	0.0258522	0.0232622	0.0219433	0.0259632	0.025597	0.0252332	0.021352	0.0210173	0.0206522	0.0221749
Met	[M+1]+	0	0	0	0	0	0	0	1.42e-06	0.00367109	0.00310425	0.00363558	0.0038673	0.00429458	0.00325126	0.00336463	0.00335467	0.00019395	0	0	0	0	0	0	0.0002858	0.00408879	0.00476324	0.00529851	0.00482574	0.00400844	0.00374002	0.00379394	0.00380963
Orn	[M]+	0.509643	0.633231	0.593701	0.746938	0.089983	0.0988344	0.0874815	0.105169	0.445026	0.381853	0.394057	0.371163	0.101159	0.0635105	0.0665995	0.0581254	1.13746	1.09141	1.08939	1.39296	0.0337987	0.0330296	0.0277469	0.0330445	0.733481	0.745758	0.745537	0.809393	0.0261473	0.0225981	0.0278827	0.0267349
Orn	[M+1]+	0	0	0	4.533e-05	0	0	0	0	0.117699	0.120678	0.114034	0.111054	0.0209614	0.0165945	0.0196527	0.016841	0.00073697	0.00157812	0.00181645	0.00032483	0	0	0	0	0.186868	0.213381	0.200491	0.19571	0.00350956	0.00104699	0.00294577	0.00283895
Orn	[M+1b]+	0	0	0	0	0.00064411	0	0	0	0.0959868	0.0817061	0.0989149	0.0953949	0.00912713	0.0104874	0.0150398	0.0108214	0	0.0008973	0	0	0	0	0.00071825	0	0.15757	0.178829	0.179777	0.18359	0.0022373	0.00188591	0.00119929	0.00174999
Orn	[M+2]+	0	0	0	0	0	0	0	0	0.0286612	0.0252391	0.027506	0.0251819	0.00776183	0.00517746	0.00441698	0.00507425	0	0	0	0	0	0	0	0	0.0408236	0.0455915	0.0455819	0.0473242	0	0	0	0
Pro	[M]+	3.52162	3.51787	3.05285	3.59034	4.75658	5.22227	5.33705	5.48458	3.72589	3.34827	3.71209	3.50908	4.75067	4.51418	4.29076	4.39523	4.85703	4.85112	4.70873	5.43558	6.15846	6.56536	6.52129	5.95957	3.41796	4.01672	3.91727	3.90012	5.55626	5.27073	5.32439	5.62871
Pro	[M+1]+	0	0	0	0	0	0	0	0	0.573411	0.513419	0.576816	0.542032	0.870952	0.823484	0.786979	0.79824	0	0	0	0	0	0	0	0	0.533929	0.626071	0.60897	0.605986	0.999657	0.939639	0.932755	1.00739
Thr	[M]+	1.41152	1.5426	1.37632	1.60916	1.92837	2.09475	2.16793	2.17651	1.59813	1.44315	1.59891	1.45979	1.66275	1.47756	1.42154	1.41636	0.866909	0.856731	0.832818	0.944007	1.55424	1.57493	1.5636	1.44137	0.674121	0.819443	0.747099	0.761177	1.10363	1.05563	1.05504	1.1869
Thr	[M+1]+	0	0	0	0	0	0	0	0	0.0963189	0.0871599	0.102321	0.0931657	0.109709	0.0993582	0.0961439	0.0999327	0	0	0	0	0	0	0	0	0.0255947	0.0343256	0.0314095	0.0307625	0.0651301	0.0657676	0.0617087	0.0707517

## Sheet: S8
Supplementary Table 8. Citr treatment data set.
Metabolite	Isotopologue	Col-0				re-6				Col-0 + 4 mM 15NH4Cl				re-6 + 4 mM 15NH4Cl				Col-0 + 5 mM Citr				re-6 + 5 mM Citr				Col-0 + 4 mM 15NH4Cl + 5 mM Citr				re-6 + 4 mM 15NH4Cl + 5 mM Citr
		Replicate 1	Replicate 2	Replicate 3	Replicate 4	Replicate 1	Replicate 2	Replicate 3	Replicate 4	Replicate 1	Replicate 2	Replicate 3	Replicate 4	Replicate 1	Replicate 2	Replicate 3	Replicate 4	Replicate 1	Replicate 2	Replicate 3	Replicate 4	Replicate 1	Replicate 2	Replicate 3	Replicate 4	Replicate 1	Replicate 2	Replicate 3	Replicate 4	Replicate 1	Replicate 2	Replicate 3	Replicate 4
Ala	[M]+	1.05999	1.26411	1.04837	1.08448	1.39186	1.70257	1.24875	1.44797	1.66999	0.998616	0.802769	0.975523	1.22919	0.902174	1.01651	1.15502	0.896974	0.91556	0.844982	0.962456	2.3849	1.85402	2.23633	1.38214	1.10511	0.877631	1.00988	1.17642	1.34558	1.32856	1.72975	1.58185
Ala	[M+1]+	0	0	0	0	0	0	0	0	0.412428	0.254289	0.200814	0.252791	0.332234	0.245213	0.285868	0.310322	0	0	0	0	0	0	0	0	0.295302	0.229343	0.266553	0.292454	0.372625	0.34245	0.461285	0.434473
Arg	[M]+	117.567	148.829	105.539	119.402	90.7292	108.504	124.57	145.986	69.6899	82.3987	85.1379	110.738	64.5705	67.3137	79.9024	108.49	230.206	250.747	300.157	264.766	233.814	245.388	198.006	195.629	199.35	208.863	272.68	216.092	196.42	194.399	220.298	179.804
Arg	[M+1]+	0	0.248961	0.126284	0.0975969	0	0	0	0	29.1485	25.5567	26.2035	30.6164	20.3584	18.3801	25.2203	29.6823	2.74468	2.13734	2.2548	2.40327	1.69792	2.11374	2.55778	1.75829	66.7956	63.1742	77.8198	60.0223	54.2535	55.5396	63.5101	53.4378
Arg	[M+1b]+	0	0.34082	0.246302	0.258935	0	0	0	0.0347379	10.3389	8.30557	8.82003	10.5773	6.95751	5.89732	8.2719	9.92177	3.99539	3.28686	3.19489	3.4523	2.67862	2.71182	3.61384	2.4914	9.17183	7.70868	9.40663	7.86227	4.18586	3.23262	5.30884	3.51775
Arg	[M+2]+	0	0	0	0	0	0	0	0	6.56378	6.19938	6.23401	7.3051	5.29366	4.72165	6.40599	7.84948	0.193208	0.149197	0.108219	0.163406	0.112555	0.130067	0.169553	0.119206	2.71876	3.30097	4.30955	3.66237	1.44767	1.04021	1.63266	1.16365
Arg	[M+2b]+	0	0	0	0	0	0	0	0	6.83179	5.9844	6.19183	7.4946	5.47172	5.3575	6.07952	7.94941	0	0	0	0	0	0	0	0	2.95816	2.40954	3.58979	2.72631	0.58206	0.343994	0.307193	0.468849
Arg	[M+3]+	0	0	0	0	0	0	0	0	0	0.0926092	0.0804422	0.643977	0.497745	0.462853	0.113773	0.709825	0	0	0	0	0	0	0	0	0.131944	0.10315	0.147515	0.124933	0	0	0	0
Arg	[M+3b]+	0	0	0	0	0	0	0	0	1.73859	1.55808	1.48832	1.8339	1.44216	1.36392	1.71558	2.02509	0	0	0	0	0	0	0	0	0.526575	0.501824	0.672374	0.482356	0.0671151	0.052769	0.0746889	0.0162508
Arg	[M+4]+	0	0	0	0	0	0	0	0	0.126012	0.126152	0.122204	0.131178	0.113307	0.0985501	0.151492	0.147494	0	0	0	0	0	0	0	0	0.0146406	0.0229792	0.0397118	0.0163857	0.00050933	0	0.00485454	0
Asn	[M]+	2.36189	3.3131	2.3473	2.3241	3.45809	3.59328	3.73782	4.51343	1.83378	1.35012	1.30714	1.67816	2.33911	2.05055	2.34011	3.05257	2.1324	2.12799	2.15518	2.42348	3.43681	3.01971	2.90431	2.92262	1.4958	1.26159	1.77879	1.63905	2.2074	1.86256	2.39961	2.2139
Asn	[M+1]+	0.0462962	0.0698615	0.0480799	0.0500072	0.0750071	0.0733631	0.0786496	0.0899207	0.837847	0.624348	0.613736	0.790197	1.02896	0.939109	1.08397	1.3631	0.0459583	0.045872	0.0484197	0.050867	0.071474	0.0679697	0.0655959	0.0625337	0.718773	0.570706	0.832757	0.728132	0.991512	0.838068	1.09818	0.999907
Asn	[M+1b]+	0	0	0	0	0	0	0	0	0.386716	0.255096	0.254233	0.33612	0.436756	0.375054	0.431803	0.530574	0	0	0	0	0	0	0	0	0.301782	0.239237	0.348244	0.303594	0.41727	0.372317	0.44763	0.431849
Asn	[M+2]+	0.00088419	0.00031216	0.00069768	0.00025026	0.00051259	0.00098932	0.00055834	0.00078938	0.221993	0.164597	0.162522	0.21375	0.280288	0.246721	0.285814	0.35627	0.00051984	0.00066954	0.00075823	0.00076186	0.0013033	0.00072616	0.00040455	0.00053248	0.201971	0.165582	0.232731	0.204799	0.281156	0.238551	0.315199	0.290168
Asp	[M]+	0.473228	0.800073	0.790104	0.866652	0.893995	0.892129	0.827891	0.79156	0.736269	0.974569	0.71905	0.841553	0.700046	0.586531	0.583683	0.788439	0.742569	0.758419	0.81263	0.777293	1.44666	1.17631	1.34146	0.892283	0.921519	0.847392	0.804855	0.898994	0.841088	0.785288	0.929567	0.963896
Asp	[M+1]+	0	0	0	0	0	0	0	0	0.207097	0.219146	0.165552	0.193957	0.138876	0.121084	0.132078	0.17468	0.00031912	0	0.00182248	0	0	0	0	0	0.213363	0.196562	0.179679	0.188509	0.18874	0.170063	0.191766	0.207168
Citr	[M]+	5.19591	8.07729	5.82515	6.33565	3.12929	3.81013	3.92734	4.97321	4.68056	3.60461	3.66175	4.39523	2.12339	1.86488	2.07598	3.20229	107.021	114.134	127.51	118.918	88.0131	93.7114	78.9278	77.6451	97.9468	85.947	122.134	98.1941	86.9176	82.3534	94.0093	83.7718
Citr	[M+1]+	0	0	0	0	0	0	0	0	2.12698	1.65991	1.65933	2.01788	1.0452	0.905762	1.00937	1.45514	0.147483	0.181522	0.127477	0.278338	0.00011313	0	0.0783529	0.0827204	2.57403	1.91593	2.98312	2.42521	0.635573	0.376155	0.579172	0.68792
Citr	[M+1b]+	0	0	0	0	0	0	0	0	1.04191	0.756524	0.796782	0.930878	0.478427	0.40823	0.478808	0.680641	0.00940694	0.0741926	0	0.407536	0	0	0	0.0135394	1.59252	0.949068	1.47308	1.18449	0.228181	0.0473684	0.137854	0.390267
Citr	[M+2]+	0	0	0	0	0	0.00132696	0.00115922	0.00157841	0.24563	0.194032	0.207587	0.253884	0.146834	0.126633	0.139526	0.212127	0	0	0	0.0118807	0	0	0	0	0.105636	0.0622201	0.0895255	0.0913569	0	0	0	0
Citr	[M+2b]+	0	0	0	0	0	0	0	0.00019916	0.466626	0.369832	0.382322	0.474777	0.282211	0.235651	0.267077	0.396359	0	0	0	0	0	0	0	0	0.241385	0.238077	0.328831	0.258334	0.0190638	0.0165612	0.018277	0.00462929
Citr	[M+3]+	0	0	0	0	0	0	0	0	0.0392486	0.0350277	0.0381702	0.0464498	0.0292122	0.0272841	0.0298219	0.0438045	0	0	0	0	0	0	0	0	0.00409683	0.00901966	0.0108825	0.00800966	0	0	0	0
Gln	[M]+	62.9273	75.5431	61.04	57.4512	94.3041	99.5314	95.4495	98.8122	54.6889	38.6375	38.7072	44.5545	72.5801	53.1636	66.7739	75.3935	68.444	68.0887	73.226	72.1676	119.77	111.873	99.0342	85.4052	50.1075	42.3745	66.234	56.8954	81.9095	79.2805	88.4376	81.6361
Gln	[M+1]+	0.813092	1.05731	0.868197	0.832796	1.16516	1.44538	1.39886	1.52576	27.0759	19.1767	18.7192	22.8383	30.262	22.6007	27.8643	28.6225	0.964333	0.955294	1.04848	1.00622	2.24771	1.40013	1.93042	1.47563	26.7535	22.3727	34.999	28.3228	42.6754	39.0955	43.7032	45.765
Gln	[M+1b]+	0	0	0	0	0	0	0	0	12.9443	8.74928	9.04028	10.3481	14.0929	10.2619	12.6121	12.6602	0	0	0	0	0.70682	0.25269	0.56737	0.212442	12.1357	10.0551	16.2716	13.1278	19.5154	18.5293	20.4259	21.9022
Gln	[M+2]+	0	0	0	0	0.0118222	0.00500276	0	0.0009677	7.04094	5.1145	5.36636	6.27349	8.22635	5.93121	7.55473	7.80266	0.025698	0	0.00443038	0.00041532	0	0.0287138	0	0	8.17495	6.46848	9.71416	7.84816	11.8091	10.9936	12.2728	12.688
Glu	[M]+	8.80444	8.98549	8.13114	9.50762	10.2615	10.0619	9.3252	9.12555	8.11538	6.35367	4.95347	5.43515	5.74547	4.88359	5.23833	7.69088	3.16747	2.96249	3.23237	2.85235	6.60538	6.5198	4.84414	3.40682	2.38782	3.01957	2.87586	2.1407	3.73846	4.91831	5.47074	3.78601
Glu	[M+1]+	0	0	0	0	0.0245785	0	0	0	2.08123	1.73137	1.25772	1.88019	1.5336	1.13495	1.61618	2.13399	0	0	0	0	0	0.00673542	0.00138266	0	0.637891	0.784556	0.714427	0.919559	1.02334	1.27941	1.38209	1.02254
His	[M]+	7.53641	13.4658	8.36505	10.1742	11.8628	13.6263	14.4755	17.4216	6.96373	7.67536	7.32315	10.6174	9.53147	10.8357	10.8235	16.3384	13.5207	14.0015	14.5733	16.0266	24.824	22.6671	24.1295	20.1503	13.0885	9.35202	11.5198	11.7252	14.0931	11.3374	15.2866	15.7858
His	[M+1]+	0	0	0.00375099	0	0	0	0	0	3.41605	1.92295	1.86595	2.23432	3.10288	2.29864	2.72433	2.98473	0	0	0	0	0	0	0	0	3.20847	2.43194	3.38482	3.09076	5.50265	4.98003	5.7986	7.14681
His	[M+2]+	0	0	0	0	0	0	0	0	0.667356	0.346942	0.301478	0.34856	0.57681	0.501524	0.616996	0.591118	0	0	0	0	0	0	0	0	0.579043	0.544138	0.66146	0.561629	1.39163	1.21428	1.40952	1.85769
His	[M+3]+	0.0149326	0.00502532	0.00683725	0.00777215	0.00182415	0.00382493	0.00255723	0.00261324	0.042769	0.0160932	0.0213932	0.0259597	0.03848	0.0176482	0.0263482	0.0319876	0.00994788	0.0161278	0.0209312	0.0134007	0.0211591	0.0176637	0.0152447	0.0123406	0.0219728	0.0161069	0.0137391	0.0268836	0.0482865	0.0503574	0.0531476	0.0589907
Ile	[M]+	0.990325	1.61447	1.08017	1.29114	1.55075	1.83986	1.28673	1.5167	1.25018	1.03896	0.965166	1.2735	1.17293	1.08517	1.4665	1.86655	1.16662	1.58436	1.42244	1.57284	4.78184	4.07354	3.8564	2.3583	1.62025	1.05758	1.30818	1.54509	2.62922	2.44552	2.9482	3.04782
Ile	[M+1]+	0	0	0	0	0	0	0	0	0.214364	0.19128	0.173258	0.19738	0.188974	0.14831	0.215138	0.262469	0	0	0	0	0	0	0	0	0.279352	0.18322	0.257108	0.222259	0.463341	0.47287	0.569134	0.618597
Leu	[M]+	0.843512	1.4348	0.883498	1.04588	1.39408	1.40865	1.01553	1.28956	1.04319	0.806855	0.725057	1.04688	0.990692	0.820552	1.17375	1.33153	0.780463	1.00789	0.942973	0.987236	3.0292	2.30429	2.38697	1.35616	0.930223	0.621068	0.872604	0.907306	1.74117	1.76827	2.27552	1.99146
Leu	[M+1]+	0	0	0	0	0	0	0	0	0.177782	0.154539	0.129816	0.161127	0.160632	0.111411	0.169771	0.191862	0	0	0	0	0	0	0	0	0.170952	0.108514	0.189621	0.155509	0.310157	0.351965	0.410644	0.401684
Lys	[M]+	0.459771	0.993443	0.493432	0.62215	0.351762	0.676257	0.78231	1.0334	0.181723	0.401159	0.508865	0.732104	0.2437	0.703152	0.446292	1.12254	0.674386	0.758702	0.800546	0.935998	0.142088	0.221553	0.131279	0.762417	0.722464	0.465968	0.485819	0.613539	0.202194	0.0894454	0.264453	0.146511
Lys	[M+1]+	0	0	0	0	0	0	0	0	0.0121149	0.0017701	0	0	0	0	0	0	0	0	0	0	0	0	0	0	0	0.00030616	0.00061267	0	0	0	0	0
Lys	[M+2]+	0.0115744	0	0	0	0.00031713	0	0.00037406	0.00053646	0.0104229	0.00670601	0.00725677	0.0074985	0.00322108	0.00293042	0.00243656	0.0033458	0	0	0	0	0.00068749	0.00040024	7.706e-05	0	0.00681113	0.00645355	0.00705288	0.00593331	0.00081185	0.00231556	0.00247522	0.00371819
Met	[M]+	0.0185502	0.02057	0.0166131	0.00457936	0.00377181	0.0176898	0.0137418	0.0182016	0.0352712	0.00378538	0.0319936	0.0190303	0.0238615	0.00344968	0.005373	0.0242055	0.0013761	0.00398562	0.0113175	0.0259373	0.0137267	0.0124815	0.0154507	0.00375014	0.00682605	0.00493593	0.0328191	0.0260576	0.00312895	0.00191123	0.0069423	0.00963229
Met	[M+1]+	0	0	0	0	0.00017571	0	0	0	0.00624585	0.00057523	0.00539289	0.00309168	0.00430111	0.000495	0.00080856	0.0044896	0.00016733	0	0	0	0	0	0	0	0.00104126	0.00088001	0.00581932	0.00453401	0.00078513	0.00033595	0.00140075	0.00185706
Orn	[M]+	1.43238	2.57795	1.71458	1.89353	0.280515	0.337317	0.508912	0.74053	1.25395	1.34468	1.13885	1.6868	0.212135	0.342139	0.290513	0.556557	1.81152	1.65002	1.92508	2.20342	0.0322732	0.0378826	0.0357174	0.078871	1.27941	1.04565	0.971684	1.09552	0.0428898	0.0297531	0.0482393	0.0708357
Orn	[M+1]+	0	0	0	0	0	0	0	0	0.279158	0.341673	0.313014	0.515111	0.0614622	0.0785011	0.0858527	0.152104	0	0	0	0	0	0	0	0	0.197544	0.195206	0.165051	0.196501	0.00097601	0	0	0.00019056
Orn	[M+1b]+	0	0	0	0	0	0	0	0	0.278558	0.322258	0.314734	0.47594	0.0610963	0.0850147	0.0888126	0.155973	0	0	0	0	0.00024628	0.00152019	0	0	0.186412	0.178098	0.153092	0.184351	0.0003578	0.0009372	0	0.00046668
Orn	[M+2]+	0	0	0	0	0	0	0	0	0.0679065	0.0951329	0.0894143	0.130668	0.0200786	0.027947	0.0291378	0.0459365	0	0	0	3.31e-06	6.52e-06	0	2.6e-06	1.77e-06	0.0495788	0.0503562	0.0413684	0.0501641	0.00027568	0.00028736	0.00034708	0.00078033
Pro	[M]+	5.04354	6.85959	5.68304	6.13303	6.72296	6.83838	5.87762	6.26257	6.74873	5.88745	4.66067	6.01241	6.00048	4.72209	5.54761	5.92798	4.76004	5.49578	5.14029	5.04615	11.301	11.3645	10.1515	6.62419	5.57052	4.57553	5.47686	5.95789	8.36901	6.49531	8.49791	9.38081
Pro	[M+1]+	0	0	0	0	0	0	0	0	1.15844	0.950728	0.768595	0.980686	1.13033	0.855024	1.01647	1.00537	0	0	0	0	0	0	0	0	1.04158	0.845707	1.06601	1.0523	1.60235	1.25476	1.61997	1.79326
Ser	[M]+	2.68725	3.63251	2.66571	2.60688	2.71916	2.88711	2.69641	3.00639	2.5253	2.62144	2.21406	2.50786	2.60784	2.14478	2.34507	2.87541	1.59465	1.74492	1.63543	1.60229	3.89381	4.12738	3.00295	2.48501	1.53496	1.3766	1.88807	1.5769	3.01592	1.97807	2.2415	3.40778
Ser	[M+1]+	0	0	0	0	0	0	0	0	0.557115	0.660857	0.547325	0.650798	0.664471	0.55987	0.605942	0.743996	0	0	0	0	0	0	0	0	0.385372	0.35971	0.442764	0.391307	0.751083	0.481386	0.541481	0.830463

## Sheet: S9
Supplementary Table 9. Oligonucleotides and guide sequences used in this study.
Name	Oligonucleotide Sequence (5‘ → 3‘)	Purpose
FK386_fwd	TACCACACGTGCAAGAGACTG	Genotyping re-6 (Salk_084529)
FK387_rev	CTATGGAGGGAGTGCCTTACC
FK224_fwd	TAAACCCAACTGATCAAACGC	Genotyping rer1-1 (Salk_12636), rer1-2 (Salk_073984)
FK225_rev	AGGCAACATCAACCACAAGAC
FK226_fwd	TCTCAGTTAACCAGCGGATTG	Genotyping rer1-3 (Salk_093173)
FK227_rev	AATCCGGTCCGTATCATGAAC
LB	ATTTTGCCGATTTCGGAAC	Left Border Primer T-DNA
FK345_fwd	ttgaagacaaaATGGCAGGATGTGCAATGAATC	AtRE1 chloroplast transit peptide for RE1 OEX
FK346_rev	ttgaagacaaACCTCCTTTGCCTACCTGAACCAC
FK347_fwd	ttgaagacaaTTCGgaTCGAGGCTTTTCGTGGTTAATAT	AtRE1 mature protein sequence for RE1 OEX
FK348_rev	ttgaagacaaAAGCTCACTGACAACCGCTCAATCTT
FK349_fwd	ttgaagacaaaATGTCTATTTCCCTAAAAATTTCCCA	AtRER1 chloroplast transit peptide for RER1 OEX
FK350_rev	ttgaagacaaACCTCCTTTGACTCACTCTGCATTG
FK351_fwd	ttgaagacaaTTCGgaTTTGAAATTAGATCGGTTTGTTTCCG	AtRER1 mature protein sequence for RER1 OEX
FK352_rev	ttgaagacaaAAGCTTACTGAACGCCGGACAATTTAG
FK377_fwd	ttgaagacaaAGGTctGGAGGGAGCGGCGTGAGCAAGGGCGAGGAG	GFP for N-terminal tagging of OEX contructs
FK378_rev	ttgaagacaaCGAAGCCGCTCCCTCCCTTGTACAGCTCGTCCATGC
FK345_fwd	ttgaagacaaaATGGCAGGATGTGCAATGAATC	full length AtRE1 for C-terminal GFP-tagging
FK632_rev	ttgaagacaaCGAACTGACAACCGCTCAATCTTGCC
FK349_fwd	ttgaagacaaaATGTCTATTTCCCTAAAAATTTCCCA	full length AtRER1 for C-terminal GFP-tagging
FK633_rev	ttgaagacaaCGAACTGAACGCCGGACAATTTAGCC
FK606_fwd	ttgaagacaaTTCGgaGGAGGGAGCGGCGTGAGCAAGGGCGAGGAG	GFP for C-terminal tagging of RE1 and RER1
FK607_rev	ttgaagacaaAAGCtcaCTTGTACAGCTCGTCCATGC
A_fwd	TCCAGTTCTGCATCGTGACTC	Verification of Darg11 yeast mutant
B_rev	GCTTGTGTTTGCAACCTGACTT
C_fwd	TTTAGGGCAGTACCAGCAAAC
D_rev	CAAAGACTCTAACAGTGGGCGG
KanB_rev	CTGCAGCGAGGAGCCGTAAT
KanC_fwd	TGATTTTGATGACGAGCGTAAT
P9_fwd	TTTTCAAATGTCCTATCATTATCGTC	Validation of yeast transformants
P10_rev	CCAACGATTTGACCCTTTTC
FK425_rev	gaagaagtccaaagctgtcaatctcctgtgacaatatctg	His-AtmBAC1 for arg11 complementation
FK426_fwd	aaaaatataccccagccatgcatcatcatcatcatcatgatttctggccggagtttatg
FK561_fwd	aaaaatataccccagccatggaggacagtaaaaagaaag	ScORT1p for arg11 complementation
FK562_rev	gaagaagtccaaagctgttaaagtgcagaaagagtctc
FK430_fwd	aaaaatataccccagccatgctttcactacgtcaatc	mitochondrial transit peptide of ScCOXIV for arg11 complementation
FK431_rev	tgaaccaccaagcagatatctagagctacac
FK432_fwd	atctgcttggtggttcaggtaggcaaag	mature RE1 with and w/o N-terminal His tag for arg11 yeast complementation
FK433_rev	gaagaagtccaaagctgtcactgacaaccgctcaatc
FK434_rev	atgatgatgatgatgatgaagcagatatctagagctacac
FK435_fwd	catcatcatcatcatcatggtggttcaggtaggcaaag
FK564_rev	atctgctttttgaaattagatcggtttgtttc	mature RER1 with and w/o N-terminal His tag for arg11 yeast complementation
FK565_fwd	atctgctttttgaaattagatcggtttgtttc
FK566_rev	gaagaagtccaaagctgttactgaacgccggacaatttag
FK567_rev	atgatgatgatgatgatgaagcagatatctagagctacac
FK568_fwd	catcatcatcatcatcattttgaaattagatcggtttgtttc
RER1 Guide 1	CCGATGTGTAGGATCGGATG	Generation of RER1 knockout mutants using CRISPR/Cas9 technology
RER1 Guide 2	GATGAGAATGGGAACAACGA
RER1 Guide 3	TAGAGGGATTACGTTACCGG
RER1 Guide 4	GTTGGAAGCGGCTAAATCCG
PP2a_fwd	TAACGTGGCCAAAATGATGC	Primer for quantitative real-time PCR for PP2A (AT1G13320)
PP2a_rev	GTTCTCCACAACCGCTTGGT
TIP41_fwd	GTGAAAACTGTTGGAGAGAAGCAA	Primer for quantitative real-time PCR for TIP41 (AT4G34270)
TIP41_rev	TCAACTGGATACCCTTTCGCA
RE1_fwd	GGGCTGAGATAGTCATTGATTCT	Primer for quantitative real-time PCR for RE1 (AT2G37860)
RE1_rev	ACAGTTCCAACTAAAAGATCAGCA
RER1_fwd	TGGAAGCGGCTAAATCCGTG	Primer for quantitative real-time PCR for RER1 (AT5G22790)
RER1_rev	GGCCAAACAGAACCCTGTAGA
