# Supplementary material for: RETICULATA1 is a plastid-localized basic amino acid transporter
Source: Nat Plants. 2025 Aug 22;11(9):1890–902. doi: 10.1038/s41477-025-02080-z (PMC12449267; doi:10.1038/s41477-025-02080-z)
Supplement: Supplementary file 4 — Statistical source data for all figures and extended data figures in one workbook with separate tabs. [file 41477_2025_2080_MOESM4_ESM.xlsx]

## Sheet: Fig_2
Fig.2c	Silique length [mm]								Fig.2d	Number of seeds per silique
Col-0	re-6	re-6 x rer1 (-/+)-#22	re-6 x rer1 (-/+)-#23						Col-0	re-6	re-6 x rer1 (-/+)-#22	re-6 x rer1 (-/+)-#23
15.732	15.091	4.381	4.439		Tukey's multiple comparisons test	Adjusted P Value			59	63	0	0		Tukey's multiple comparisons test	Adjusted P Value
17.423	15.349	3.994	3.743		Col-0 vs re-6	0			63	42	0	0		Col-0 vs re-6	5.24e-05
16.262	15.002	3.704	3.339		Col-0 vs re-6 x rer1 (-/+)-#22	0			48	66	0	0		Col-0 vs re-6 x rer1 (-/+)-#22	0
15.469	14.16	3.932	4.184		Col-0 vs re-6 x rer1 (-/+)-#23	0			63	48	0	0		Col-0 vs re-6 x rer1 (-/+)-#23	0
15.895	13.511	4.001	3.846		re-6 vs re-6 x rer1 (-/+)-#22	0			64	65	0	0		re-6 vs re-6 x rer1 (-/+)-#22	0
15.352	13.401	4.688	5.4035		re-6 vs re-6 x rer1 (-/+)-#23	0			59	63	0	0		re-6 vs re-6 x rer1 (-/+)-#23	0
15.419	14.305	5.125	4.6164		re-6 x rer1 (-/+)-#22 vs re-6 x rer1 (-/+)-#23	0.396964			65	66	0	0		re-6 x rer1 (-/+)-#22 vs re-6 x rer1 (-/+)-#23	0.9964
15.791	11.225	4.672	5.4947						64	61	0	2
15.512	14.406	5.698	5.1625						48	64	0	0
15.205	13.813	6.023	4.5336						47	66	0	0
16.201	13.794	3.599	4.4531						54	66	0	0
14.772	14.294	4.315	4.3818						59	60	0	0
15.411	13.959	3.072	3.9914						61	57	0	0
14.547	14.236	4.457	6.1932						60	61	0	0
14.249	14.834	5.161	4.4001						54	63	1	0
13.851	14.821	3.783	5.3255						62	53	1	0
13.717	14.225	4.1	6.2491						57	60	0	0
14.053	13.831	5.793	6.3406						62	59	0	0
13.757	13.357	4.229	4.486						64	62	0	0
14.572	13.842	3.808	5.757						66	67	0	0
14.058	13.018	2.925	4.9165						64	66	0	0
17.53	13.281	3.902	5.2932						62	53	0	0
16.109	16.374	6.082	5.6955						63	67	0	0
17.061	12.505	4.728	4.8172						61	62	0	0
16.103	15.406	6.442	5.0843						63	59	0	0
15.04	12.845	3.277	5.7352						63	61	0	0
14.244	13.333	4.039	5.0347						58	58	0	0
16.154	12.413	6.746	4.8561						70	47	0	0
15.167	12.722	4.34	5.6054						64	45	0	0
15.182	12.324	4.76	5.4189						62	60	0	0
14.837	13.315	3.817	4.4822						64	50	0	0
15.411	15.262	5.704	4.3386						61	60	0	0
14.161	12.895	4.004	5.8589						61	61	0	0
14.326	14.618	4.047	4.265						63	53	0	0
14.157	14.703	5.659	4.662						62	62	2	0
15.133	13.852	3.983	5.212						65	63	0	0
16.563	14.021	5.125	7.088						64	59	0	0
14.601	14.07	6.433	3.967						53	60	0	0
15.704	13.706	6.88	5.27						57	61	0	0
16.341	12.604	6.805	5.232						68	58	0	0
15.799	14.432	5.695	6.44						62	61	0	0
15.259	15.876	4.087	5.022						58	65	0	0
14.89	13.691	4.43	5.026						61	63	0	0
14.329	16.079	4.335	5.161						63	64	1	0
15.672	11.666	5.626	4.609						64	63	0	0
15.406	15.638	5.227	5.31						64	65	0	0
16.026	13.209	7.175	5.432						59	64	0	0
15.64	12.835	4.326	2.498						66	63	1	0
14.895	13.815	6.15	5.79						61	50	3	0
16.268	14.351	4.169	5.667						65	55	0	0
15.306	14.318	5.944	5.588						59	65	0	0
16.21	14.554	2.63	6.448						59	67	0	0
16.297	13.659	5.173	3.425						63	55	0	0
15.846	14.773	4.367	4.684						61	58	0	0
15.299	14.924	4.668	3.88						65	58	0	0
16.059	13.861	4.177	6.311						64	66	0	0
15.302	14.158	6.247	4.485						64	56	0	0
15.201	14.522	5.818	3.492						67	53	0	0
15.814	15.099	5.67	6.985						61	52	0	0
14.224	14.391	4.726	5.196						64	58	0	0
14.943	15.03	6.513	4.993						61	51	0	0
15.18	14.11	5.745	6.21						59	59	0	0
14.586	13.659	4.917	5.511						61	53	0	0
16.396	14.876	5.218	4.519						64	56	0	0
15.302	13.88	4.917	5.328						67	56	0	0
15.342	14.374	4.681	4.47						66	55	0	0
15.336	14.808	4.411	4.349						62	40	0	0
15.416	13.451	5.164	5.022						64	59	0	0
15.797	14.021	3.742	6.458						62	78	0	0
16.185	14.717	4.526	4.81						66	63	2	0
14.775	14.323	4.65	5.486						68	66	0	0
16.645	14.396	3.791	5.38						65	64	0	0
18.173	14.33	6.543	3.209						62	68	0	0
17.618	13.169	4.799	4.349							59		0
16.762	15.723	4.596	6.287							45		0
17.276	14.002	4.202	5.349							43		0
16.935	13.8	4.569	6.474							56		0
16.576	13.463	4.494	4.16							57		0
17.969	13.053		4.467							62		0
16.516	13.97		5.435							57		0
17.201	12.284		6.123							51		0
17.908	13.613		5.792							60		0
17.756	12.51		4.898							53		0
17.559	13.813		4.592							56		0
17.102	14.766		6.764									0
17.285	14.42		5.565									0
17.356	14.474		4.399									0
17.34	14.883											0
17.995												0
17.188												0
16.471												0
16.865												0
16.944												0
17.353												0
												0
												0
												0
												0
												0
												0

## Sheet: Fig_3
Fig.3a	Arg	relative Response mg-1 FW						Fig.3b	His	relative Response mg-1 FW						Fig.3c	Lys	relative Response mg-1 FW						Fig.3d	Citr	relative Response mg-1 FW						Fig.3e	Orn	relative Response mg-1 FW						Fig.3f	Aminoadipate		relative Response mg-1 FW
Col-0	re-6	re-6 OEX1	re-6 OEX2	rer1-1	rer1-2	rer1-3		Col-0	re-6	re-6 OEX1	re-6 OEX2	rer1-1	rer1-2	rer1-3		Col-0	re-6	re-6 OEX1	re-6 OEX2	rer1-1	rer1-2	rer1-3		Col-0	re-6	re-6 OEX1	re-6 OEX2	rer1-1	rer1-2	rer1-3		Col-0	re-6	re-6 OEX1	re-6 OEX2	rer1-1	rer1-2	rer1-3		Col-0	re-6	re-6 OEX1	re-6 OEX2	rer1-1	rer1-2	rer1-3
16898.2	9026.25	19844.3	23282	19092.9	16786.5	17927.7		1017.69	780.078	1432.89	1098.32	810.63	798.757	940.814		25.2335	16.7852	57.1723	47.5277	30.4681	29.3886	36.8809		311.062	144.893	347.547	356.017	311.273	396.544	375.657		42.0944	14.1697	95.9417	133.713	123.24	107.165	122.678		11.224	3.76324	9.38276	11.4537	5.74119	5.4593	6.31427
17834.7	7535.56	16639.6	21126.4	19248.4	18894.1	15268.7		893.832	573.168	1394.95	1001.04	843.244	964.236	732.284		30.061	16.6253	70.4556	47.0226	30.8313	35.3672	24.9027		326.588	134.835	307.34	309.507	377.211	407.595	356.326		81.8793	12.5278	75.6143	114.481	102.078	99.2872	86.7402		8.32037	3.30825	7.48921	11.0216	5.61623	6.44606	7.34685
21940.3	6731.73	18983.7	25092.3	20846.3	14846.5	18923.1		813.325	576.16	1171.23	1056.06	873.666	937.377	1016.79		22.0764	13.7215	46.6737	50.2083	31.3124	34.1987	45.9952		257.594	115.414	299.533	455.784	393.913	350.682	382.254		94.9464	7.99623	93.6097	127.163	107.224	73.3853	113.412		8.36031	3.30215	8.894	8.23168	6.9204	7.65999	7.32569
18426.3	8647.1		22188.8	13780.9	17417.2	11457.4		793.433	629.471		999.085	742.8	924.266	813.642		22.8804	15.1575		47.2513	26.927	35.9922	29.7866		244.421	136.272		392.684	297.52	379.997	377.959		72.0978	12.426		110.193	66.5886	95.4501	51.9116		8.4086	3.67294	7.65945	8.19773	6.23955	7.41586	9.40777
Tukey's multiple comparisons test				Adjusted P Value				Tukey's multiple comparisons test				Adjusted P Value				Tukey's multiple comparisons test				Adjusted P Value				Tukey's multiple comparisons test				Adjusted P Value				Tukey's multiple comparisons test				Adjusted P Value				Tukey's multiple comparisons test				Adjusted P Value
Col-0 vs re-6				2.6e-05				Col-0 vs re-6				0.0264952				Col-0 vs re-6				0.249842				Col-0 vs re-6				0.0001782				Col-0 vs re-6				0.0038675				Col-0 vs re-6				1.45e-05
Col-0 vs re-6 OEX1				0.999998				Col-0 vs re-6 OEX1				7.41e-05				Col-0 vs re-6 OEX1				3.6e-06				Col-0 vs re-6 OEX1				0.89293				Col-0 vs re-6 OEX1				0.933579				Col-0 vs re-6 OEX1				0.969205
Col-0 vs re-6 OEX2				0.179806				Col-0 vs re-6 OEX2				0.261905				Col-0 vs re-6 OEX2				0.0001971				Col-0 vs re-6 OEX2				0.0251676				Col-0 vs re-6 OEX2				0.0277256				Col-0 vs re-6 OEX2				0.981939
Col-0 vs rer1-1				0.999859				Col-0 vs rer1-1				0.964279				Col-0 vs rer1-1				0.878888				Col-0 vs rer1-1				0.287905				Col-0 vs rer1-1				0.459994				Col-0 vs rer1-1				0.0208914
Col-0 vs rer1-2				0.914745				Col-0 vs rer1-2				0.999619				Col-0 vs rer1-2				0.342378				Col-0 vs rer1-2				0.0163776				Col-0 vs rer1-2				0.720187				Col-0 vs rer1-2				0.101946
Col-0 vs rer1-3				0.561467				Col-0 vs rer1-3				1				Col-0 vs rer1-3				0.266635				Col-0 vs rer1-3				0.0390927				Col-0 vs rer1-3				0.725897				Col-0 vs rer1-3				0.540076
re-6 vs re-6 OEX1				0.0001059				re-6 vs re-6 OEX1				1e-07				re-6 vs re-6 OEX1				1e-07				re-6 vs re-6 OEX1				3.62e-05				re-6 vs re-6 OEX1				0.0007676				re-6 vs re-6 OEX1				0.0001021
re-6 vs re-6 OEX2				2e-07				re-6 vs re-6 OEX2				0.0001444				re-6 vs re-6 OEX2				1.5e-06				re-6 vs re-6 OEX2				2e-07				re-6 vs re-6 OEX2				2.1e-06				re-6 vs re-6 OEX2				2.7e-06
re-6 vs rer1-1				5.22e-05				re-6 vs rer1-1				0.163669				re-6 vs rer1-1				0.0240812				re-6 vs rer1-1				1.6e-06				re-6 vs rer1-1				5.14e-05				re-6 vs rer1-1				0.0502291
re-6 vs rer1-2				0.0002824				re-6 vs rer1-2				0.011268				re-6 vs rer1-2				0.0028396				re-6 vs rer1-2				1e-07				re-6 vs rer1-2				0.00013				re-6 vs rer1-2				0.0095398
re-6 vs rer1-3				0.0012772				re-6 vs rer1-3				0.0297621				re-6 vs rer1-3				0.0019638				re-6 vs rer1-3				2e-07				re-6 vs rer1-3				0.0001328				re-6 vs rer1-3				0.0008534
re-6 OEX1 vs re-6 OEX2				0.188392				re-6 OEX1 vs re-6 OEX2				0.0092263				re-6 OEX1 vs re-6 OEX2				0.264474				re-6 OEX1 vs re-6 OEX2				0.364861				re-6 OEX1 vs re-6 OEX2				0.323658				re-6 OEX1 vs re-6 OEX2				0.623393
re-6 OEX1 vs rer1-1				0.999999				re-6 OEX1 vs rer1-1				1.26e-05				re-6 OEX1 vs rer1-1				3.55e-05				re-6 OEX1 vs rer1-1				0.958112				re-6 OEX1 vs rer1-1				0.985377				re-6 OEX1 vs rer1-1				0.130765
re-6 OEX1 vs rer1-2				0.973022				re-6 OEX1 vs rer1-2				0.0001628				re-6 OEX1 vs rer1-2				0.0002434				re-6 OEX1 vs rer1-2				0.277191				re-6 OEX1 vs rer1-2				0.999753				re-6 OEX1 vs rer1-2				0.443656
re-6 OEX1 vs rer1-3				0.739969				re-6 OEX1 vs rer1-3				6.65e-05				re-6 OEX1 vs rer1-3				0.0003402				re-6 OEX1 vs rer1-3				0.471386				re-6 OEX1 vs rer1-3				0.999787				re-6 OEX1 vs rer1-3				0.96122
re-6 OEX2 vs rer1-1				0.0977807				re-6 OEX2 vs rer1-1				0.0475476				re-6 OEX2 vs rer1-1				0.002915				re-6 OEX2 vs rer1-1				0.849544				re-6 OEX2 vs rer1-1				0.697386				re-6 OEX2 vs rer1-1				0.0034328
re-6 OEX2 vs rer1-2				0.0195396				re-6 OEX2 vs rer1-2				0.460258				re-6 OEX2 vs rer1-2				0.0246924				re-6 OEX2 vs rer1-2				0.999993				re-6 OEX2 vs rer1-2				0.437644				re-6 OEX2 vs rer1-2				0.0191561
re-6 OEX2 vs rer1-3				0.0043608				re-6 OEX2 vs rer1-3				0.239827				re-6 OEX2 vs rer1-3				0.0350137				re-6 OEX2 vs rer1-3				0.999991				re-6 OEX2 vs rer1-3				0.432046				re-6 OEX2 vs rer1-3				0.16377
rer1-1 vs rer1-2				0.983787				rer1-1 vs rer1-2				0.835393				rer1-1 vs rer1-2				0.954191				rer1-1 vs rer1-2				0.748442				rer1-1 vs rer1-2				0.999346				rer1-1 vs rer1-2				0.98602
rer1-1 vs rer1-3				0.758933				rer1-1 vs rer1-3				0.973413				rer1-1 vs rer1-3				0.908252				rer1-1 vs rer1-3				0.927303				rer1-1 vs rer1-3				0.999256				rer1-1 vs rer1-3				0.547891
rer1-2 vs rer1-3				0.992145				rer1-2 vs rer1-3				0.9992				rer1-2 vs rer1-3				0.999998				rer1-2 vs rer1-3				0.999538				rer1-2 vs rer1-3				1				rer1-2 vs rer1-3				0.933209
Fig.3g	Arg	relative Response 103				Fig.3h	Citr	relative Response 103				Fig.3i	Orn	relative Response 103					Fig.3k	Transport rate nmol 14C-Orn * mg-1 Protein							Fig.3l	Substrate specificity as % of Orn transport rate
Col-0	re-6					Col-0	re-6					Col-0	re-6						Time (min)	Control			RE1				Orn	Arg	Citr	Lys	Orn excess
104.029	14.7617	Tukey's multiple comparisons test				22.9981	6.76247	Tukey's multiple comparisons test				31.8997	3.8974	Tukey's multiple comparisons test					0	0	0	0	0	0	0		100	90.5427	18.8959	48.215	6.78734
112.965	15.1726	Adjusted P Value		0.0014703		21.7653	7.14888	Adjusted P Value		0.00171		33.0511	7.65318	Adjusted P Value		0.0001539			2		2.97727	2.49609	6.79659	6.79659	7.06725		100	95.5271	23.4809	40.7548	3.35817
87.9034	19.6347					22.9482	6.28697					30.0508	9.45353						4	2.91712	2.52617	2.94719	8.24011	6.64622	7.4582		100	92.6638	22.7158	49.7241	4.84297
242.262	30.8258					51.5988	10.1601					46.8346	9.86759						8	3.00734	4.27042	3.7291	10.8565	10.0746	11.6384					55.9227
92.2254	30.8398					23.2349	8.9443					22.2768	14.8225						16	5.26284	6.22519	4.39072	13.503	12.9015	15.0066
148.058	43.5545					27.8944	9.79042					24.6556	8.67059						32	5.6538	5.92446	6.25527	13.6232	17.1719	16.4501
																			64	7.03717	7.5785	7.93938	20.7206	20.2995	19.5176

## Sheet: Fig_4
Fig.4d	Dose-response curve Arg							Fig.4e	Dose-response curve Citr							Fig.4f	Dose-response curve Lys							Fig.4g	Dose-response curve Orn
Arg [mM]	FW [mg]	Genotype						Citr [mM]	FW [mg]	Genotype						Lys [mM]	FW [mg]	Genotype						Orn [mM]	FW [mg]	Genotype
0.1	47.6	Col-0		Concentration [mM]	n (Col-0)			0.1	32.2	Col-0		Concentration [mM]	n (Col-0)			0.1	18.8	Col-0		Concentration [mM]	n (Col-0)			0.1	29.5	Col-0		Concentration [mM]	n (Col-0)
0.1	53.7	Col-0		0.1	8	measured per seedling		0.1	31	Col-0		0.1	11	measured per seedling		0.1	21.5	Col-0		0.1	9	measured per seedling		0.1	30.9	Col-0		0.1	7	measured per seedling
0.1	49.8	Col-0		0.5	9	measured per seedling		0.1	29	Col-0		0.5	9	measured per seedling		0.1	17.1	Col-0		0.15	10	measured per seedling		0.1	30.6	Col-0		0.5	12	measured per seedling
0.1	44.2	Col-0		1	9	measured per seedling		0.1	30.8	Col-0		1	11	measured per seedling		0.1	16.5	Col-0		0.2	12	measured per seedling		0.1	31.6	Col-0		1	8	measured per seedling
0.1	47.6	Col-0		5	13	measured per seedling		0.1	28.9	Col-0		2	12	measured per seedling		0.1	17.1	Col-0		0.25	12	measured per seedling		0.1	27.6	Col-0		2	26	measured per seedling
0.1	46.9	Col-0		10	10	measured per seedling		0.1	32.4	Col-0		5	11	measured per seedling		0.1	16.7	Col-0		0.4	16	measured per seedling		0.1	26.3	Col-0		5	6	measured as mean of 5 seedlings
0.1	46.4	Col-0		20	6	measured as mean of 5 seedlings		0.1	27.6	Col-0		10	6	measured as mean of 5 seedlings		0.1	17.4	Col-0		0.5	14	measured per seedling		0.1	28.3	Col-0		10	3	measured as mean of 10 seedlings
0.1	38.6	Col-0		50	5	measured as mean of 5 seedlings		0.1	30.7	Col-0		20	3	measured as mean of 10 seedlings		0.1	16.9	Col-0		0.75	19	measured per seedling		0.1	18	re-6		20	1	measured as mean of 19 seedlings
0.1	34.4	re-6						0.1	30.3	Col-0		50	3	measured as mean of 10 seedlings		0.1	16.4	Col-0		1	6	measured as mean of 5 seedlings		0.1	13.7	re-6		50		n.d.
0.1	32.2	re-6		Concentration [mM]	n (re-6)			0.1	29.1	Col-0						0.15	17.8	Col-0						0.1	17.6	re-6
0.1	27.6	re-6		0.1	6	measured per seedling		0.1	28.2	Col-0		Concentration [mM]	n (re-6)			0.15	17.3	Col-0		Concentration [mM]	n (re-6)			0.1	20.4	re-6		Concentration [mM]	n (re-6)
0.1	32	re-6		0.5	9	measured per seedling		0.1	14.3	re-6		0.1	11	measured per seedling		0.15	16.5	Col-0		0.1	11	measured per seedling		0.1	17.1	re-6		0.1	12	measured per seedling
0.1	30	re-6		1	9	measured per seedling		0.1	16.3	re-6		0.5	11	measured per seedling		0.15	14.5	Col-0		0.15	13	measured per seedling		0.1	16.2	re-6		0.5	11	measured per seedling
0.1	31.3	re-6		5	10	measured per seedling		0.1	16.7	re-6		1	13	measured per seedling		0.15	15.9	Col-0		0.2	10	measured as mean of 3 seedlings		0.1	13.5	re-6		1	8	measured per seedling
0.5	60.4	Col-0		10	4	measured as mean of 5 seedlings		0.1	15.3	re-6		2	14	measured per seedling		0.15	14.1	Col-0		0.25	9	measured as mean of 3 seedlings		0.1	15.1	re-6		2	26	measured per seedling
0.5	46.7	Col-0		20	2	measured as mean of 10 seedlings		0.1	14.8	re-6		5	11	measured per seedling		0.15	16.3	Col-0		0.4	8	measured as mean of 4 seedlings		0.1	16.6	re-6		5	5	measured as mean of 5 seedlings
0.5	46.3	Col-0		50	2	measured as mean of 10 seedlings		0.1	16.1	re-6		10	5	measured as mean of 5 seedlings		0.15	17.1	Col-0		0.5	7	measured as mean of 4 seedlings		0.1	13.9	re-6		10	3	measured as mean of 10 seedlings
0.5	61.5	Col-0						0.1	15.8	re-6		20	1	measured as mean of 10 seedlings		0.15	18.1	Col-0		0.75	7	measured as mean of 4 seedlings		0.1	15	re-6		20	1	measured as mean of 19 seedlings
0.5	54.5	Col-0		P Value	IC50	0.000182234		0.1	14.8	re-6		50		n.d.		0.15	15.4	Col-0		1	6	measured as mean of 5 seedlings		0.1	17.2	re-6		50		n.d.
0.5	40.8	Col-0						0.1	15	re-6						0.2	15.3	Col-0						0.5	13.3	Col-0
0.5	48.1	Col-0		Šidák’s multiple comparisons test				0.1	16.1	re-6		P Value	IC50	0.000130215		0.2	16.3	Col-0		P Value	IC50	0.00476879		0.5	19.9	Col-0		P Value	IC50	0.354371
0.5	41	Col-0		Col-0 vs re-6	Adjusted P Value			0.1	14.9	re-6						0.2	21.7	Col-0						0.5	17.2	Col-0
0.5	41.3	Col-0		0.1 mM	< 0.001			0.5	28.9	Col-0		Šidák’s multiple comparisons test				0.2	14.7	Col-0		Šidák’s multiple comparisons test				0.5	14.9	Col-0		Šidák’s multiple comparisons test
0.5	35.1	re-6		0.5 mM	< 0.001			0.5	31.4	Col-0		Col-0 vs re-6	Adjusted P Value			0.2	14.5	Col-0		Col-0 vs re-6	Adjusted P Value			0.5	19.6	Col-0		Col-0 vs re-6	Adjusted P Value
0.5	42.2	re-6		1 mM	< 0.001			0.5	30.8	Col-0		0.1 mM	< 0.001			0.2	12.5	Col-0		0.1 mM	< 0.001			0.5	15.4	Col-0		0.1 mM	< 0.001
0.5	29.4	re-6		5 mM	< 0.001			0.5	28.4	Col-0		0.5 mM	< 0.001			0.2	12.1	Col-0		0.15 mM	< 0.001			0.5	22.2	Col-0		0.5 mM	< 0.001
0.5	32.9	re-6		10 mM	< 0.001			0.5	29.4	Col-0		1 mM	< 0.001			0.2	13	Col-0		0.2 mM	< 0.001			0.5	16.4	Col-0		1 mM	0.001
0.5	31.6	re-6		20 mM	0.9782			0.5	26.8	Col-0		2 mM	< 0.001			0.2	13.1	Col-0		0.25 mM	< 0.001			0.5	20.1	Col-0		2 mM	0.0559
0.5	28.1	re-6		50 mM	0.993			0.5	28.7	Col-0		5 mM	< 0.001			0.2	12.7	Col-0		0.4 mM	< 0.001			0.5	15.2	Col-0		5 mM	0.6106
0.5	30.8	re-6						0.5	31.5	Col-0		10 mM	< 0.001			0.2	14.2	Col-0		0.5 mM	< 0.001			0.5	18.9	Col-0		10 mM	0.8748
0.5	20.1	re-6						0.5	29.3	Col-0		20 mM	0.3965			0.2	13.8	Col-0		0.75 mM	0.0053			0.5	18.8	Col-0		20 mM	0.9149
0.5	22.8	re-6						0.5	11.7	re-6		50 mM	0.4995			0.25	15.8	Col-0		1 mM	0.1635			0.5	8.7	re-6
1	53	Col-0						0.5	13.2	re-6						0.25	13.3	Col-0						0.5	8.1	re-6
1	49.2	Col-0						0.5	13.8	re-6						0.25	11.3	Col-0						0.5	6.8	re-6
1	46.4	Col-0						0.5	11.4	re-6						0.25	10.6	Col-0						0.5	6.9	re-6
1	61.6	Col-0						0.5	13.4	re-6						0.25	9.9	Col-0						0.5	9.6	re-6
1	64.7	Col-0						0.5	14.4	re-6						0.25	12.3	Col-0						0.5	6.6	re-6
1	52.1	Col-0						0.5	13.7	re-6						0.25	10	Col-0						0.5	6.4	re-6
1	41.4	Col-0						0.5	12.5	re-6						0.25	10.4	Col-0						0.5	6.5	re-6
1	45.8	Col-0						0.5	14.1	re-6						0.25	8.2	Col-0						0.5	7.5	re-6
1	46.6	Col-0						0.5	12.2	re-6						0.25	9.2	Col-0						0.5	6.2	re-6
1	25.1	re-6						0.5	11.7	re-6						0.25	8.6	Col-0						0.5	7	re-6
1	36.4	re-6						1	28.1	Col-0						0.25	12.3	Col-0						1	11.4	Col-0
1	27.7	re-6						1	30.8	Col-0						0.4	11.2	Col-0						1	11.7	Col-0
1	29.2	re-6						1	27.1	Col-0						0.4	9.6	Col-0						1	9.9	Col-0
1	37.6	re-6						1	28.6	Col-0						0.4	9	Col-0						1	12.6	Col-0
1	26.5	re-6						1	25.3	Col-0						0.4	8.9	Col-0						1	11.3	Col-0
1	24.3	re-6						1	28.5	Col-0						0.4	11.1	Col-0						1	9.9	Col-0
1	23.6	re-6						1	25.5	Col-0						0.4	6.3	Col-0						1	7.6	Col-0
1	19.4	re-6						1	30.6	Col-0						0.4	8.1	Col-0						1	8.7	Col-0
5	41.5	Col-0						1	28.4	Col-0						0.4	6.6	Col-0						1	7.3	re-6
5	33.4	Col-0						1	29	Col-0						0.4	6.3	Col-0						1	6.5	re-6
5	45	Col-0						1	31.4	Col-0						0.4	7.1	Col-0						1	5.1	re-6
5	38.9	Col-0						1	9.2	re-6						0.4	7.2	Col-0						1	5	re-6
5	39	Col-0						1	9.5	re-6						0.4	6	Col-0						1	6.7	re-6
5	44.9	Col-0						1	9.7	re-6						0.4	6.6	Col-0						1	6.6	re-6
5	46.9	Col-0						1	8.5	re-6						0.4	6.5	Col-0						1	5	re-6
5	40.1	Col-0						1	8.7	re-6						0.4	6.6	Col-0						1	5.5	re-6
5	36.2	Col-0						1	8.3	re-6						0.4	6.1	Col-0						2	3.4	Col-0
5	46.3	Col-0						1	9.4	re-6						0.5	5.4	Col-0						2	3.6	Col-0
5	41.2	Col-0						1	10	re-6						0.5	7.5	Col-0						2	3.5	Col-0
5	44.8	Col-0						1	9.5	re-6						0.5	5.3	Col-0						2	3.4	Col-0
5	49	Col-0						1	8.8	re-6						0.5	6.5	Col-0						2	4.1	Col-0
5	10.2	re-6						1	9.1	re-6						0.5	7.7	Col-0						2	4.9	Col-0
5	10.4	re-6						1	10.2	re-6						0.5	5	Col-0						2	7.1	Col-0
5	12.5	re-6						1	9.2	re-6						0.5	7.3	Col-0						2	4.2	Col-0
5	8.8	re-6						2	31.4	Col-0						0.5	8.2	Col-0						2	2.8	Col-0
5	9	re-6						2	31.4	Col-0						0.5	7.1	Col-0						2	4.7	Col-0
5	8.2	re-6						2	28.9	Col-0						0.5	4.9	Col-0						2	6.2	Col-0
5	9.1	re-6						2	27.5	Col-0						0.5	6.5	Col-0						2	4.7	Col-0
5	5.7	re-6						2	30.6	Col-0						0.5	4.9	Col-0						2	9	Col-0
5	6.7	re-6						2	31.9	Col-0						0.5	5.1	Col-0						2	10.5	Col-0
5	5.6	re-6						2	26.9	Col-0						0.5	5.6	Col-0						2	3.6	Col-0
10	39.8	Col-0						2	29.4	Col-0						0.75	1.8	Col-0						2	4	Col-0
10	25.9	Col-0						2	25	Col-0						0.75	2.8	Col-0						2	3.8	Col-0
10	26	Col-0						2	29	Col-0						0.75	3.6	Col-0						2	4.1	Col-0
10	17	Col-0						2	29.6	Col-0						0.75	4.1	Col-0						2	7.5	Col-0
10	20.3	Col-0						2	26.1	Col-0						0.75	3.3	Col-0						2	3.6	Col-0
10	17.1	Col-0						2	7.2	re-6						0.75	4.3	Col-0						2	7.2	Col-0
10	24.3	Col-0						2	5.8	re-6						0.75	2.3	Col-0						2	6.2	Col-0
10	19.7	Col-0						2	5	re-6						0.75	3.6	Col-0						2	6.4	Col-0
10	22	Col-0						2	6.8	re-6						0.75	2.8	Col-0						2	5.8	Col-0
10	22.1	Col-0						2	5.8	re-6						0.75	4.3	Col-0						2	3.8	Col-0
10	1.208	re-6						2	3.4	re-6						0.75	2.9	Col-0						2	6.1	Col-0
10	0.884	re-6						2	4.5	re-6						0.75	2.4	Col-0						2	3.5	re-6
10	1.124	re-6						2	5.4	re-6						0.75	2.5	Col-0						2	2.3	re-6
10	0.964	re-6						2	6.7	re-6						0.75	1.9	Col-0						2	4	re-6
20	1.24	Col-0						2	4.5	re-6						0.75	2.5	Col-0						2	3.5	re-6
20	1.456	Col-0						2	4.3	re-6						0.75	2.2	Col-0						2	3.5	re-6
20	1.26	Col-0						2	3.9	re-6						0.75	1.8	Col-0						2	4	re-6
20	1.536	Col-0						2	4.9	re-6						0.75	2.6	Col-0						2	3.1	re-6
20	1.324	Col-0						2	4.7	re-6						0.75	2.1	Col-0						2	3.3	re-6
20	1.232	Col-0						5	28.1	Col-0						1	1.84	Col-0						2	3	re-6
20	0.259	re-6						5	20.2	Col-0						1	2.08	Col-0						2	2.5	re-6
20	0.244	re-6						5	21.8	Col-0						1	2.02	Col-0						2	2	re-6
50	1	Col-0						5	25.8	Col-0						1	2.26	Col-0						2	5.9	re-6
50	0.952	Col-0						5	23.8	Col-0						1	1.875	Col-0						2	2.4	re-6
50	1.04	Col-0						5	30.2	Col-0						1	1.85714	Col-0						2	4.8	re-6
50	0.988	Col-0						5	25.7	Col-0						0.1	8.3	re-6						2	5.1	re-6
50	0.944	Col-0						5	24.4	Col-0						0.1	8	re-6						2	4.1	re-6
50	0.114	re-6						5	23.2	Col-0						0.1	7.7	re-6						2	5.8	re-6
50	0.151	re-6						5	20.2	Col-0						0.1	7	re-6						2	6.2	re-6
								5	25.1	Col-0						0.1	6.9	re-6						2	5.1	re-6
								5	3.7	re-6						0.1	7.1	re-6						2	5.1	re-6
								5	2.4	re-6						0.1	6.3	re-6						2	4.5	re-6
								5	2.9	re-6						0.1	7.2	re-6						2	3.9	re-6
								5	2.9	re-6						0.1	7	re-6						2	3.1	re-6
								5	3.6	re-6						0.1	6.2	re-6						2	5	re-6
								5	3.3	re-6						0.1	7	re-6						2	3.7	re-6
								5	3	re-6						0.15	6.7	re-6						2	5.3	re-6
								5	2.9	re-6						0.15	4.8	re-6						5	1.48	Col-0
								5	2.7	re-6						0.15	5.2	re-6						5	2.6	Col-0
								5	3	re-6						0.15	5.6	re-6						5	2.4	Col-0
								5	2.7	re-6						0.15	4.3	re-6						5	1.98	Col-0
								10	6.62	Col-0						0.15	5.2	re-6						5	2.12	Col-0
								10	7.48	Col-0						0.15	4.1	re-6						5	1.92	Col-0
								10	6.98	Col-0						0.15	5	re-6						5	1.48	re-6
								10	7.42	Col-0						0.15	4.1	re-6						5	1.34	re-6
								10	6.18	Col-0						0.15	4.5	re-6						5	1.24	re-6
								10	6.2	Col-0						0.15	4.3	re-6						5	1.62	re-6
								10	1.78	re-6						0.15	5	re-6						5	1.46	re-6
								10	1.5	re-6						0.15	4.2	re-6						10	0.79	Col-0
								10	1.86	re-6						0.2	2.86667	re-6						10	0.94	Col-0
								10	1.76	re-6						0.2	3	re-6						10	0.82	Col-0
								10	1.58	re-6						0.2	2.76667	re-6						10	0.53	re-6
								20	2.2	Col-0						0.2	3.66667	re-6						10	0.67	re-6
								20	1.87	Col-0						0.2	3.13333	re-6						10	0.53	re-6
								20	1.85	Col-0						0.2	3.4	re-6						20	0.436842	Col-0
								20	0.47	re-6						0.2	3.3	re-6						20	0.115789	re-6
								50	1.12	Col-0						0.2	2.73333	re-6						50	0	Col-0
								50	1.19	Col-0						0.2	3.46667	re-6						50	0	re-6
								50	1.28	Col-0						0.2	2.8	re-6
								50	0	re-6						0.25	3.13333	re-6
																0.25	3.56667	re-6
																0.25	3.23333	re-6
																0.25	2.4	re-6
																0.25	2.66667	re-6
																0.25	2.76667	re-6
																0.25	2.7	re-6
																0.25	3.4	re-6
																0.25	3.03333	re-6
																0.4	1.7	re-6
																0.4	2.025	re-6
																0.4	1.7	re-6
																0.4	2.3	re-6
																0.4	2.175	re-6
																0.4	1.8	re-6
																0.4	1.725	re-6
																0.4	2	re-6
																0.5	1.7	re-6
																0.5	1.775	re-6
																0.5	1.925	re-6
																0.5	1.55	re-6
																0.5	1.5	re-6
																0.5	1.525	re-6
																0.5	1.725	re-6
																0.75	1.05	re-6
																0.75	0.9	re-6
																0.75	1.425	re-6
																0.75	1.325	re-6
																0.75	1	re-6
																0.75	1.15	re-6
																0.75	1.15	re-6
																1	0.78	re-6
																1	1.04	re-6
																1	0.88	re-6
																1	0.94	re-6
																1	0.92	re-6
																1	0.82	re-6

## Sheet: Fig_5
Fig.5a	relative Response			Fig.5b	relative Response			Fig.5c	relative Response			Fig.5d	relative Response			Fig.5e	relative Response			Fig.5f	relative Response
Arg	Col-0	re-6		Citr	Col-0	re-6		Lys	Col-0	re-6		Orn	Col-0	re-6		Asp	Col-0	re-6		Gln	Col-0	re-6
	6.54046	4.42841			0.731198	0.447625			0.00210327	0.00121638			0.117699	0.0209614			0.0170047	0.0202177			14.1599	19.8392
	5.89356	4.29744			0.637208	0.409605			0.0026803	0.000471			0.120678	0.0165945			0.0158808	0.0187102			13.9307	18.5637
	5.68712	4.54131			0.756978	0.418927			0.00292713	0			0.114034	0.0196527			0.0172673	0.0217837			12.9867	17.6596
	5.78409	4.0441			0.702451	0.427412			0.00208925	0.00027306			0.111054	0.016841			0.0158599	0.0199864			13.1687	17.2087
Adjusted P Value		0.0002948		Adjusted P Value		4.62e-05		Adjusted P Value		0.0010996		Adjusted P Value		0		Adjusted P Value		0.002394		Adjusted P Value		0.0003233
Fig.5g	Orn	% of total						Fig.5h	Citr	% of total						Fig.5i	Arg	% of total
Genotype	Treatment	Labeling	Percentage					Genotype	Treatment	Labeling	Percentage					Genotype	Treatment	Labeling	Percentage
Col-0	Control	unlabeled	64.743		P Value			Col-0	Control	unlabeled	57.2903		P Value			Col-0	Control	unlabeled	94.9692		P Value
Col-0	Control	unlabeled	62.6526		Col-0 Lys vs Control			Col-0	Control	unlabeled	57.0453		Col-0 Lys vs Control			Col-0	Control	unlabeled	94.4728		Col-0 Lys vs Control
Col-0	Control	unlabeled	62.1039		0.131365			Col-0	Control	unlabeled	55.5409		0.0652432			Col-0	Control	unlabeled	94.8503		0.444533
Col-0	Control	unlabeled	61.5737					Col-0	Control	unlabeled	57.333					Col-0	Control	unlabeled	94.8709
Col-0	Control	labeled	35.257		re-6 Lys vs Control			Col-0	Control	labeled	42.7097		re-6 Lys vs Control			Col-0	Control	labeled	5.03082		re-6 Lys vs Control
Col-0	Control	labeled	37.3474		0.000321562			Col-0	Control	labeled	42.9547		8.20096e-05			Col-0	Control	labeled	5.52724		3.49728e-08
Col-0	Control	labeled	37.8961					Col-0	Control	labeled	44.4591					Col-0	Control	labeled	5.14968
Col-0	Control	labeled	38.4263					Col-0	Control	labeled	42.667					Col-0	Control	labeled	5.12909
Col-0	Lys	unlabeled	65.563					Col-0	Lys	unlabeled	58.2374					Col-0	Lys	unlabeled	95.4401
Col-0	Lys	unlabeled	63.0097					Col-0	Lys	unlabeled	57.0604					Col-0	Lys	unlabeled	95.8364
Col-0	Lys	unlabeled	63.6457					Col-0	Lys	unlabeled	58.1521					Col-0	Lys	unlabeled	95.4684
Col-0	Lys	unlabeled	65.4839					Col-0	Lys	unlabeled	58.81					Col-0	Lys	unlabeled	95.3365
Col-0	Lys	labeled	34.437					Col-0	Lys	labeled	41.7626					Col-0	Lys	labeled	4.55991
Col-0	Lys	labeled	36.9903					Col-0	Lys	labeled	42.9396					Col-0	Lys	labeled	4.16356
Col-0	Lys	labeled	36.3543					Col-0	Lys	labeled	41.8479					Col-0	Lys	labeled	4.53163
Col-0	Lys	labeled	34.5161					Col-0	Lys	labeled	41.19					Col-0	Lys	labeled	4.66353
re-6	Control	unlabeled	72.7715					re-6	Control	unlabeled	55.921					re-6	Control	unlabeled	94.1322
re-6	Control	unlabeled	66.3158					re-6	Control	unlabeled	56.3892					re-6	Control	unlabeled	94.5374
re-6	Control	unlabeled	63.0027					re-6	Control	unlabeled	55.8493					re-6	Control	unlabeled	93.9801
re-6	Control	unlabeled	63.9711					re-6	Control	unlabeled	56.286					re-6	Control	unlabeled	94.42
re-6	Control	labeled	27.2285					re-6	Control	labeled	44.079					re-6	Control	labeled	5.8678
re-6	Control	labeled	33.6842					re-6	Control	labeled	43.6108					re-6	Control	labeled	5.46261
re-6	Control	labeled	36.9973					re-6	Control	labeled	44.1507					re-6	Control	labeled	6.01989
re-6	Control	labeled	36.0289					re-6	Control	labeled	43.714					re-6	Control	labeled	5.58002
re-6	Lys	unlabeled	81.9815					re-6	Lys	unlabeled	61.4131					re-6	Lys	unlabeled	94.2086
re-6	Lys	unlabeled	88.5124					re-6	Lys	unlabeled	59.4343					re-6	Lys	unlabeled	94.8915
re-6	Lys	unlabeled	87.0579					re-6	Lys	unlabeled	60.1989					re-6	Lys	unlabeled	94.8012
re-6	Lys	unlabeled	85.35					re-6	Lys	unlabeled	61.1333					re-6	Lys	unlabeled	94.6143
re-6	Lys	labeled	18.0185					re-6	Lys	labeled	38.5869					re-6	Lys	labeled	5.79141
re-6	Lys	labeled	11.4876					re-6	Lys	labeled	40.5657					re-6	Lys	labeled	5.10847
re-6	Lys	labeled	12.9421					re-6	Lys	labeled	39.8011					re-6	Lys	labeled	5.19884
re-6	Lys	labeled	14.65					re-6	Lys	labeled	38.8667					re-6	Lys	labeled	5.38568

## Sheet: Fig_6
Fig.6a	Orn	% of total						Fig.6b	Gln	% of total
Genotype	Treatment	Labeling	Percentage					Genotype	Treatment	Labeling	Percentage
Col-0	Control	unlabeled	66.7147		P Value			Col-0	Control	unlabeled	53.7483		P Value
Col-0	Control	unlabeled	63.9184		Col-0 Lys vs Control			Col-0	Control	unlabeled	53.9043		Col-0 Lys vs Control
Col-0	Control	unlabeled	61.3601		0.00115951			Col-0	Control	unlabeled	53.885		0.0344269
Col-0	Control	unlabeled	60.0601					Col-0	Control	unlabeled	53.032
Col-0	Control	labeled	33.2853		re-6 Lys vs Control			Col-0	Control	labeled	46.2517		re-6 Lys vs Control
Col-0	Control	labeled	36.0816		1.95738e-07			Col-0	Control	labeled	46.0957		0.000897737
Col-0	Control	labeled	38.6399					Col-0	Control	labeled	46.115
Col-0	Control	labeled	39.9399					Col-0	Control	labeled	46.968
Col-0	Citr	unlabeled	74.6907					Col-0	Citr	unlabeled	51.566
Col-0	Citr	unlabeled	71.166					Col-0	Citr	unlabeled	52.1399
Col-0	Citr	unlabeled	72.9933					Col-0	Citr	unlabeled	52.0631
Col-0	Citr	unlabeled	71.765					Col-0	Citr	unlabeled	53.5768
Col-0	Citr	labeled	25.3093					Col-0	Citr	labeled	48.434
Col-0	Citr	labeled	28.834					Col-0	Citr	labeled	47.8601
Col-0	Citr	labeled	27.0067					Col-0	Citr	labeled	47.9369
Col-0	Citr	labeled	28.235					Col-0	Citr	labeled	46.4232
re-6	Control	unlabeled	59.7947					re-6	Control	unlabeled	57.9893
re-6	Control	unlabeled	64.1188					re-6	Control	unlabeled	57.8133
re-6	Control	unlabeled	58.7707					re-6	Control	unlabeled	58.1628
re-6	Control	unlabeled	61.1219					re-6	Control	unlabeled	60.5673
re-6	Control	labeled	40.2053					re-6	Control	labeled	42.0107
re-6	Control	labeled	35.8812					re-6	Control	labeled	42.1867
re-6	Control	labeled	41.2293					re-6	Control	labeled	41.8372
re-6	Control	labeled	38.8781					re-6	Control	labeled	39.4327
re-6	Citr	unlabeled	96.3831					re-6	Citr	unlabeled	52.5366
re-6	Citr	unlabeled	96.047					re-6	Citr	unlabeled	53.6045
re-6	Citr	unlabeled	99.2856					re-6	Citr	unlabeled	53.6508
re-6	Citr	unlabeled	98.0109					re-6	Citr	unlabeled	50.3953
re-6	Citr	labeled	3.61689					re-6	Citr	labeled	47.4634
re-6	Citr	labeled	3.95304					re-6	Citr	labeled	46.3955
re-6	Citr	labeled	0.714356					re-6	Citr	labeled	46.3492
re-6	Citr	labeled	1.98908					re-6	Citr	labeled	49.6047

## Sheet: ED_Fig_2
Extended Data Fig.2c			Extended Data Fig.2e			Extended Data Fig.2f				Extended Data Fig.2g				Extended Data Fig.2h
Genotype	MNE		Genotype	MNE		Genotype	Gene	MNE		Genotype	Gene	MNE		Genotype	log2FC
Col-0	0.0782692		Col-0	0.0828091		Col-0	RE1	0.0782692		Col-0	RE1	0.0285139		Col-0	0.329896
Col-0	0.0701719		Col-0	0.021975		Col-0	RE1	0.0701719		Col-0	RE1	0.295432		re-6	1.36386
Col-0	0.075918		Col-0	0.0534964		Col-0	RE1	0.075918		Col-0	RE1	0.262886		rer1-1	1.08213
re-6 OEX1	3.61682		re-6	0.0551296		Col-0	RER1	0.0828091		Col-0	RER1	0.0490254		rer1-2	0.588115
re-6 OEX1	14.5122		re-6	0.0534703		Col-0	RER1	0.021975		Col-0	RER1	1.20909		rer1-3	0.588115
re-6 OEX1	10.8497		re-6	0.0145455		Col-0	RER1	0.0534964		Col-0	RER1	0.725871		re-6 OEX1	0.88929
re-6 OEX2	26.1091		re-6 RER1 OEX1	2.13381		re-6	RE1	0.00521133		re-6	RE1	0.0126123		re-6 OEX2	2.49639
re-6 OEX2	29.9986		re-6 RER1 OEX1	2.75378		re-6	RE1	0.0160757		re-6	RE1	0.0172039
re-6 OEX2	45.8393		re-6 RER1 OEX1	1.56108		re-6	RE1	0.00509623		re-6	RE1	0.00918829
			re-6 RER1 OEX2	0.466223		re-6	RER1	0.0551296		re-6	RER1	0.386436
			re-6 RER1 OEX2	1.52826		re-6	RER1	0.0534703		re-6	RER1	0.783929
			re-6 RER1 OEX2	1.79826		re-6	RER1	0.0145455		re-6	RER1	0.831831
			re-6 RER1 OEX3	1.73164		rer1-1	RE1	0.119297		rer1-1	RE1	0.0511963
			re-6 RER1 OEX3	1.83379		rer1-1	RE1	0.0870839		rer1-1	RE1	0.263682
			re-6 RER1 OEX3	3.58073		rer1-1	RE1	0.162753		rer1-1	RE1	0.202481
						rer1-1	RER1	0.0664776		rer1-1	RER1	0.00364514
						rer1-1	RER1	0.00725158		rer1-1	RER1	0.00999235
						rer1-1	RER1	0.0547509		rer1-1	RER1	0.00795209
						rer1-2	RE1	0.0508679		rer1-2	RE1	0.124242
						rer1-2	RE1	0.122532		rer1-2	RE1	0.233226
						rer1-2	RE1	0.133725		rer1-2	RE1	0.264361
						rer1-2	RER1	0.113884		rer1-2	RER1	0.00383284
						rer1-2	RER1	0.0213735		rer1-2	RER1	0.0970206
						rer1-2	RER1	0.070029		rer1-2	RER1	0
						rer1-3	RE1	0.154529		rer1-3	RE1	0.276653
						rer1-3	RE1	0.15168		rer1-3	RE1	0.351405
						rer1-3	RE1	0.116382		rer1-3	RE1	0.284403
						rer1-3	RER1	0.348203		rer1-3	RER1	0.217806
						rer1-3	RER1	0.110907		rer1-3	RER1	0.0956536
						rer1-3	RER1	0.322885		rer1-3	RER1	0.119265
						re-6 OEX1	RE1	3.61682		re-6 OEX1	RE1	4.68994
						re-6 OEX1	RE1	14.5122		re-6 OEX1	RE1	14.4564
						re-6 OEX1	RE1	10.8497		re-6 OEX1	RER1	0.0940146
						re-6 OEX1	RER1	0.123184		re-6 OEX1	RER1	0.562947
						re-6 OEX1	RER1	0.253979		re-6 OEX1	RER1	0.283845
						re-6 OEX1	RER1	0.413424		re-6 OEX2	RE1	14.0797
						re-6 OEX2	RE1	26.1091		re-6 OEX2	RE1	16.4735
						re-6 OEX2	RE1	29.9986		re-6 OEX2	RE1	3.72005
						re-6 OEX2	RE1	45.8393		re-6 OEX2	RER1	0.0921579
						re-6 OEX2	RER1	0.152652		re-6 OEX2	RER1	0.0761114
						re-6 OEX2	RER1	0.51784		re-6 OEX2	RER1	0.0588347
						re-6 OEX2	RER1	0.0797761

## Sheet: ED_Fig_4
Extended Data Fig.3a		Arg	relative Response mg-1 FW					Extended Data Fig.3b		His	relative Response mg-1 FW					Extended Data Fig.3c		Lys	relative Response mg-1 FW					Extended Data Fig.3d		Citr	relative Response mg-1 FW					Extended Data Fig.3e		Orn	relative Response mg-1 FW					Extended Data Fig.3f		Aminoadipate		relative Response mg-1 FW
Col-0	re-6	re-6 OEX1	re-6 OEX2	rer1-1	rer1-2	rer1-3		Col-0	re-6	re-6 OEX1	re-6 OEX2	rer1-1	rer1-2	rer1-3		Col-0	re-6	re-6 OEX1	re-6 OEX2	rer1-1	rer1-2	rer1-3		Col-0	re-6	re-6 OEX1	re-6 OEX2	rer1-1	rer1-2	rer1-3		Col-0	re-6	re-6 OEX1	re-6 OEX2	rer1-1	rer1-2	rer1-3		Col-0	re-6	re-6 OEX1	re-6 OEX2	rer1-1	rer1-2	rer1-3
2711.93	1569.89	1787.76	4423.45	2340.24	3764.38	4445.32		585.476	915.608	525.362	620.791	515.557	579.902	783.822		20.5202	17.5102	17.9962	32.0682	20.5628	17.6071	25.4669		552.856	235.538	483.603	781.155	652.271	861.927	891.302		18.9282	9.88112	13.3866	37.9457	32.3345	49.0512	46.1018		5.9252	2.239	2.86099	4.37091	5.44273	1.81014	4.08423
2243.51	1052.99	1552.83	5646.96	2856.27	2408.61	2812.22		479.999	854.484	609.17	771.258	565.779	519.137	549.624		15.9268	12.9544	20.821	38.6641	22.9836	20.4899	22.5097		538.066	223.75	498.107	909.217	779.787	622.492	719.238		21.4857	7.32865	15.708	54.1974	35.7382	27.6759	30.2024		2.21089	2.16502	5.628	7.49445	2.40205	2.65486	2.67918
2966.48	1012.86	4667.94	3148.08	2687.69	2276.85	1928.27		472.77	783.037	625.845	618.188	469.441	460.454	437.783		15.7356	10.7807	30.0024	29.4195	20.0913	20.1143	15.8564		568.126	211.917	823.927	762.752	622.166	594.604	643.828		20.778	6.3899	32.8482	24.8849	21.7348	22.8327	31.1037		2.48993	1.94393	2.82952	2.91773	2.08994	2.40706	2.05539
4340.97	837.127	3768.88	5084.14	2674.52		2377.2		740.463	728.128	607.658	694.817	547.716		523.012		20.2411	14.2532	35.4071	32.8091	19.7776		21.5389		837.267	209.764	729.103	811.769	678.633		719.127		38.6448	6.54128	22.0231	28.42	36.121		29.718		3.35939	2.90357	5.06145	4.20953	2.27573		2.5934
Tukey's multiple comparisons test				Adjusted P Value				Tukey's multiple comparisons test				Adjusted P Value				Tukey's multiple comparisons test				Adjusted P Value				Tukey's multiple comparisons test				Adjusted P Value				Tukey's multiple comparisons test				Adjusted P Value				Tukey's multiple comparisons test				Adjusted P Value
Col-0 vs re-6				0.106271				Col-0 vs re-6				0.0137332				Col-0 vs re-6				0.774477				Col-0 vs re-6				0.0009074				Col-0 vs re-6				0.160242				Col-0 vs re-6				0.874819
Col-0 vs re-6 OEX1				0.999996				Col-0 vs re-6 OEX1				0.999827				Col-0 vs re-6 OEX1				0.147655				Col-0 vs re-6 OEX1				1				Col-0 vs re-6 OEX1				0.995867				Col-0 vs re-6 OEX1				0.995259
Col-0 vs re-6 OEX2				0.320745				Col-0 vs re-6 OEX2				0.654803				Col-0 vs re-6 OEX2				0.0008133				Col-0 vs re-6 OEX2				0.238218				Col-0 vs re-6 OEX2				0.598705				Col-0 vs re-6 OEX2				0.844343
Col-0 vs rer1-1				0.994852				Col-0 vs rer1-1				0.991274				Col-0 vs rer1-1				0.961964				Col-0 vs rer1-1				0.987474				Col-0 vs rer1-1				0.949069				Col-0 vs rer1-1				0.999096
Col-0 vs rer1-2				0.999838				Col-0 vs rer1-2				0.990107				Col-0 vs rer1-2				0.999541				Col-0 vs rer1-2				0.981553				Col-0 vs rer1-2				0.899778				Col-0 vs rer1-2				0.901322
Col-0 vs rer1-3				0.999968				Col-0 vs rer1-3				1				Col-0 vs rer1-3				0.920259				Col-0 vs rer1-3				0.737684				Col-0 vs rer1-3				0.783401				Col-0 vs rer1-3				0.993032
re-6 vs re-6 OEX1				0.148097				re-6 vs re-6 OEX1				0.0288449				re-6 vs re-6 OEX1				0.0076				re-6 vs re-6 OEX1				0.0006933				re-6 vs re-6 OEX1				0.414047				re-6 vs re-6 OEX1				0.532608
re-6 vs re-6 OEX2				0.0008707				re-6 vs re-6 OEX2				0.324616				re-6 vs re-6 OEX2				3.62e-05				re-6 vs re-6 OEX2				5.4e-06				re-6 vs re-6 OEX2				0.0043174				re-6 vs re-6 OEX2				0.201632
re-6 vs rer1-1				0.312696				re-6 vs rer1-1				0.0029427				re-6 vs rer1-1				0.258963				re-6 vs rer1-1				0.0001758				re-6 vs rer1-1				0.0221064				re-6 vs rer1-1				0.985583
re-6 vs rer1-2				0.27871				re-6 vs rer1-2				0.0053735				re-6 vs rer1-2				0.597921				re-6 vs rer1-2				0.0003528				re-6 vs rer1-2				0.0235848				re-6 vs rer1-2				1
re-6 vs rer1-3				0.170526				re-6 vs rer1-3				0.0156483				re-6 vs rer1-3				0.196873				re-6 vs rer1-3				3.49e-05				re-6 vs rer1-3				0.0087249				re-6 vs rer1-3				0.997291
re-6 OEX1 vs re-6 OEX2				0.242701				re-6 OEX1 vs re-6 OEX2				0.842622				re-6 OEX1 vs re-6 OEX2				0.231481				re-6 OEX1 vs re-6 OEX2				0.288636				re-6 OEX1 vs re-6 OEX2				0.270935				re-6 OEX1 vs re-6 OEX2				0.992448
re-6 OEX1 vs rer1-1				0.999196				re-6 OEX1 vs rer1-1				0.937471				re-6 OEX1 vs rer1-1				0.580532				re-6 OEX1 vs rer1-1				0.995078				re-6 OEX1 vs rer1-1				0.682808				re-6 OEX1 vs rer1-1				0.926268
re-6 OEX1 vs rer1-2				0.999997				re-6 OEX1 vs rer1-2				0.939767				re-6 OEX1 vs rer1-2				0.391365				re-6 OEX1 vs rer1-2				0.99147				re-6 OEX1 vs rer1-2				0.609154				re-6 OEX1 vs rer1-2				0.603003
re-6 OEX1 vs rer1-3				1				re-6 OEX1 vs rer1-3				0.999943				re-6 OEX1 vs rer1-3				0.681262				re-6 OEX1 vs rer1-3				0.802843				re-6 OEX1 vs rer1-3				0.428098				re-6 OEX1 vs rer1-3				0.848954
re-6 OEX2 vs rer1-1				0.10975				re-6 OEX2 vs rer1-1				0.271519				re-6 OEX2 vs rer1-1				0.006517				re-6 OEX2 vs rer1-1				0.635621				re-6 OEX2 vs rer1-1				0.987645				re-6 OEX2 vs rer1-1				0.587132
re-6 OEX2 vs rer1-2				0.2443				re-6 OEX2 vs rer1-2				0.31889				re-6 OEX2 vs rer1-2				0.0047328				re-6 OEX2 vs rer1-2				0.77396				re-6 OEX2 vs rer1-2				0.999219				re-6 OEX2 vs rer1-2				0.264678
re-6 OEX2 vs rer1-3				0.21299				re-6 OEX2 vs rer1-3				0.690627				re-6 OEX2 vs rer1-3				0.0094101				re-6 OEX2 vs rer1-3				0.96476				re-6 OEX2 vs rer1-3				0.999893				re-6 OEX2 vs rer1-3				0.463303
rer1-1 vs rer1-2				0.999978				rer1-1 vs rer1-2				1				rer1-1 vs rer1-2				0.999136				rer1-1 vs rer1-2				1				rer1-1 vs rer1-2				0.999979				rer1-1 vs rer1-2				0.988706
rer1-1 vs rer1-3				0.999734				rer1-1 vs rer1-3				0.986603				rer1-1 vs rer1-3				0.999998				rer1-1 vs rer1-3				0.98632				rer1-1 vs rer1-3				0.999409				rer1-1 vs rer1-3				0.999991
rer1-2 vs rer1-3				1				rer1-2 vs rer1-3				0.985436				rer1-2 vs rer1-3				0.995669				rer1-2 vs rer1-3				0.99645				rer1-2 vs rer1-3				0.999999				rer1-2 vs rer1-3				0.997789
Extended Data Fig.3g		Asp	relative Response 103			Extended Data Fig.3h		Gln	relative Response 103			Extended Data Fig.3i		Glu	relative Response 103			Extended Data Fig.3j		His	relative Response 103			Extended Data Fig.3k		Lys	relative Response 103
Col-0	re-6					Col-0	re-6					Col-0	re-6					Col-0	re-6					Col-0	re-6
0.264199	0.381257	Tukey's multiple comparisons test				297.676	352.214	Tukey's multiple comparisons test				7.72876	6.76607	Tukey's multiple comparisons test				4.99988	2.64279	Tukey's multiple comparisons test				8.04513	2.74329	Tukey's multiple comparisons test
0.145084	0.415514	Adjusted P Value		0.130712		250.048	318.529	Adjusted P Value		0.592066		5.97642	6.98427	Adjusted P Value		0.90721		4.51424	2.9792	Adjusted P Value		0.222754		6.76018	3.61506	Adjusted P Value		0.097534
0.247879	0.41768					324.273	391.388					4.96955	6.94569					4.04345	3.43968					6.75575	4.82394
0.649148	0.382933					819.638	400.67					20.0377	7.27954					10.3236	4.54135					15.8203	5.92441
0.246712	0.52038					289.413	519.413					6.26265	10.7099					3.41119	4.65668					5.9492	8.74244
0.326193	0.507641					344.115	687.574					9.66104	14.0916					4.42708	4.8677					7.73053	6.24999

## Sheet: ED_Fig_5
Extended Data Fig.5b		Transport rate nmol 14C-Orn * mg-1 Protein						Extended Data Fig.5e		Transport rate nmol 14C-Orn * mg-1 Protein
Time (min)	Control			RE1				Time (min)	Control			RE1
0	0	0	0	0	0	0		0	0	0	0	0	0	0
2		2.97727	2.49609	6.79659	6.79659	7.06725		2	1.88131	2.89662	2.03062	6.21131	5.25572	4.68834
4	2.91712	2.52617	2.94719	8.24011	6.64622	7.4582		4	2.29938	2.65772	2.53828	4.62862	5.07655	5.16614
8	3.00734	4.27042	3.7291	10.8565	10.0746	11.6384		8	3.37441	3.34455	3.10565	7.10717	6.928	6.15159
16	5.26284	6.22519	4.39072	13.503	12.9015	15.0066		16		5.16614	4.27028	11.049	11.1983	8.77945
32	5.6538	5.92446	6.25527	13.6232	17.1719	16.4501		32	6.928	7.28634	6.928	18.0964	15.8866	16.8123
64	7.03717	7.5785	7.93938	20.7206	20.2995	19.5176		64	9.2871	7.5551	8.39124	18.2159	17.4992	17.4394
Extended Data Fig.5c		Transport rate nmol 14C-Orn * mg-1 Protein						Extended Data Fig.5f		Transport rate nmol 14C-Orn * mg-1 Protein
Time (min)	Control			RE1				Time (min)	Control			RE1
0	0	0	0	0	0	0		0	0	0	0	0	0	0
2	2.25241	2.79172	1.55448	3.64827	4.28275	5.58343		2	2.65811	1.8545	1.60723	5.71804	4.51261	3.98717
4	2.3793	2.6331	1.77655	4.59999	4.06068	4.25102		4	2.9672	1.66905	2.19449	4.8217	4.4817	5.13078
8	2.91861	2.85517	2.03034	5.9324	4.28275	5.04413		8	2.99811	2.65811	2.37994	7.20163	5.9653	6.08894
16	3.71172	3.45792	3.48965	7.93101	7.26481	6.75722		16	2.78175	3.30719	2.84356	8.28343	9.73612	8.46887
32	3.36275	4.06068	3.20413	8.05791	8.88274	8.21653		32	4.4508	3.7399	3.80172	11.3743	12.456	10.5088
64	4.0924	4.02896	4.91723	15.0689	11.8014	10.2151		64	4.97624	4.4817	4.69806	11.5288	11.4361	11.807
Extended Data Fig.5d		Transport rate nmol 14C-Orn * mg-1 Protein
Time (min)	Control			RE1
0	0	0	0	0	0	0
2	2.19408	2.00602	2.06871	3.82397	3.63591	3.22843
4	1.5672	2.03736	2.19408	4.04338	4.13741	3.66725
8	2.13139	2.19408	2.78962	5.73595	4.32547	5.26579
16	3.10306	4.13741	3.16575	6.95837	6.51956	6.51956
32	3.35381	4.2001	4.07472	9.08976	7.67928	8.52557
64	4.76429	4.48219	4.16875	10.4062	12.1301	12.2242

## Sheet: ED_Fig_6
Extended Data Fig.6f		Lys
Genotype	Condition	relative Response
Col-0	w/o	28.1419
Col-0	w/o	32.2737
Col-0	w/o	32.1042
Col-0	w/o	30.69		Tukey's multiple comparisons test	Adjusted P Value
re-6	w/o	19.0559		Col-0 1 mM Lys vs re-6 1 mM Lys	< 0.001
re-6	w/o	22.3147		Col-0 1 mM Lys vs Col-0 w/o	< 0.001
re-6	w/o	18.7382		Col-0 1 mM Lys vs re-6 w/o	< 0.001
re-6	w/o	19.182		re-6 1 mM Lys vs Col-0 w/o	< 0.001
Col-0	1 mM Lys	1373.43		re-6 1 mM Lys vs re-6 w/o	< 0.001
Col-0	1 mM Lys	1193.98		Col-0 w/o vs re-6 w/o	0.9977
Col-0	1 mM Lys	1256.9
Col-0	1 mM Lys	1455.46
re-6	1 mM Lys	2789.18
re-6	1 mM Lys	3009.56
re-6	1 mM Lys	3052.21
re-6	1 mM Lys	2861.72
Extended Data Fig.6g		Aminoadipate
Genotype	Condition	relative Response
Col-0	w/o	4.31592
Col-0	w/o	5.45257
Col-0	w/o	6.13516
Col-0	w/o	6.59581		Tukey's multiple comparisons test	Adjusted P Value
re-6	w/o	5.6221		Col-0 1 mM Lys vs re-6 1 mM Lys	< 0.001
re-6	w/o	6.46634		Col-0 1 mM Lys vs Col-0 w/o	< 0.001
re-6	w/o	6.02926		Col-0 1 mM Lys vs re-6 w/o	< 0.001
re-6	w/o	6.33114		re-6 1 mM Lys vs Col-0 w/o	< 0.001
Col-0	1 mM Lys	108.526		re-6 1 mM Lys vs re-6 w/o	< 0.001
Col-0	1 mM Lys	94.058		Col-0 w/o vs re-6 w/o	0.9994
Col-0	1 mM Lys	96.539
Col-0	1 mM Lys	118.522
re-6	1 mM Lys	141.276
re-6	1 mM Lys	142.533
re-6	1 mM Lys	146.583
re-6	1 mM Lys	139.851

## Sheet: ED_Fig_7
Extended Data Fig.7f		log2FC
Sample	Gene	Arg	Citr	His	Lys	Orn
Col-0	RE1	-2.71357	-0.313378	-0.195817	-2.18662	-0.879494
re-6	RE1	-1.56147	-1.24841	-0.928025	0.0173693	-1.63265
rer1-1	RE1	-1.39454	-0.250144	0.0479236	0.265528	-1.20133
rer1-2	RE1	-1.95432	-0.441691	-0.304305	-1.49878	-1.40358
rer1-3	RE1	-1.93018	-0.272539	0.153824	-1.50536	-2.54843
re-6 OEX1	RE1	-1.75066	-0.0910898	-0.564468	-2.48641	-2.81202
re-6 OEX2	RE1	-2.92974	-0.555128	-0.406434	-3.47873	-3.18518
Col-0	RER1	-2.70443	-0.215207	-1.33503	-1.85937	-0.466082
re-6	RER1	-1.35783	-0.328687	-0.0336322	-3.62276	-2.33928
rer1-1	RER1	1.31707	-2.87371	-1.87344	-0.873698	-3.58987
rer1-2	RER1	0.737215	-1.55444	1.8054	2.66364	-2.42006
rer1-3	RER1	-1.15529	-0.189497	-0.63877	-2.07704	-2.12223
re-6 OEX1	RER1	-1.30176	-1.00991	-0.773411	-2.29841	-2.11295
re-6 OEX2	RER1	-2.25255	0.0987403	0.179953	-1.70048	-1.85662

[truncated: 1 more sheets: ED_Fig_8]
